# Supplementary material for: Methods for mediation analysis with high-dimensional DNA methylation data: Possible choices and comparisons
Source: PLoS Genet. 2023 Nov 7;19(11):e1011022. doi: 10.1371/journal.pgen.1011022 (PMC10655967; doi:10.1371/journal.pgen.1011022)
Supplement: S2 File — (XLSX) [file pgen.1011022.s003.xlsx]

## Sheet: data_underlying_figs
group	setting	signal_strength_setting	pve_a	pve_de	pve_ie	n	confounder_variance	replicate	method	active_mediators	inactive_mediators	positives	true_positives	false_positives	true_positive_rate	false_positive_rate	mse_active	mse_inactive	indirect_effect	indirect_effect_estimate	indirect_effect_percent_bias
Primary Simulations	(1), Baseline	1	0.2	0.1	0.1	1000	NA	1	BSLMM	20	1980	4	4	0	0.2	0	0.112141	3.37748e-05	6.70263	4.86351	27.4387
Primary Simulations	(1), Baseline	1	0.2	0.1	0.1	1000	NA	1	HDMA	20	1980	5	5	0	0.25	0	0.0590818	0.000124856	6.70263	5.07409	24.297
Primary Simulations	(1), Baseline	1	0.2	0.1	0.1	1000	NA	1	HIMA	20	1980	4	4	0	0.2	0	0.107837	2.64303e-05	6.70263	5.02789	24.9863
Primary Simulations	(1), Baseline	1	0.2	0.1	0.1	1000	NA	1	MedFix	20	1980	2	2	0	0.1	0	0.122296	1.3133e-05	6.70263	5.17799	22.7469
Primary Simulations	(1), Baseline	1	0.2	0.1	0.1	1000	NA	1	P-LASSO	20	1980	5	5	0	0.25	0	0.376931	0	6.70263	2.04103	69.5489
Primary Simulations	(1), Baseline	1	0.2	0.1	0.1	1000	NA	1	One-at-a-time	20	1980	2	2	0	0.1	0	0.061264	0.00306307	6.70263	10.0216	49.5175
Primary Simulations	(1), Baseline	1	0.2	0.1	0.1	1000	NA	1	PCMA	20	1980	NA	NA	NA	NA	NA	NA	NA	6.70263	3.27186	51.1854
Primary Simulations	(1), Baseline	1	0.2	0.1	0.1	1000	NA	1	HILMA	20	1980	NA	NA	NA	NA	NA	NA	NA	6.70263	5.2004	22.4126
Primary Simulations	(1), Baseline	1	0.2	0.1	0.1	1000	NA	1	PMED	20	1980	NA	NA	NA	NA	NA	NA	NA	6.70263	4.91714	26.6386
Primary Simulations	(1), Baseline	1	0.2	0.1	0.1	1000	NA	2	BSLMM	20	1980	8	8	0	0.4	0	0.107829	3.59046e-05	6.70263	4.92611	26.5049
Primary Simulations	(1), Baseline	1	0.2	0.1	0.1	1000	NA	2	HDMA	20	1980	4	4	0	0.2	0	0.134051	2.35493e-05	6.70263	5.35871	20.0507
Primary Simulations	(1), Baseline	1	0.2	0.1	0.1	1000	NA	2	HIMA	20	1980	4	4	0	0.2	0	0.117956	3.42892e-06	6.70263	4.57255	31.7798
Primary Simulations	(1), Baseline	1	0.2	0.1	0.1	1000	NA	2	MedFix	20	1980	2	2	0	0.1	0	0.140337	9.279e-06	6.70263	5.32767	20.5138
Primary Simulations	(1), Baseline	1	0.2	0.1	0.1	1000	NA	2	P-LASSO	20	1980	0	0	0	0	0	0.763117	0	6.70263	0	100
Primary Simulations	(1), Baseline	1	0.2	0.1	0.1	1000	NA	2	One-at-a-time	20	1980	5	5	0	0.25	0	0.0958635	0.00213299	6.70263	2.68304	59.9703
Primary Simulations	(1), Baseline	1	0.2	0.1	0.1	1000	NA	2	PCMA	20	1980	NA	NA	NA	NA	NA	NA	NA	6.70263	2.32361	65.3328
Primary Simulations	(1), Baseline	1	0.2	0.1	0.1	1000	NA	2	HILMA	20	1980	NA	NA	NA	NA	NA	NA	NA	6.70263	5.38887	19.6007
Primary Simulations	(1), Baseline	1	0.2	0.1	0.1	1000	NA	2	PMED	20	1980	NA	NA	NA	NA	NA	NA	NA	6.70263	5.07145	24.3365
Primary Simulations	(1), Baseline	1	0.2	0.1	0.1	1000	NA	3	BSLMM	20	1980	4	4	0	0.2	0	0.114049	5.44012e-05	6.70263	4.12548	38.4499
Primary Simulations	(1), Baseline	1	0.2	0.1	0.1	1000	NA	3	HDMA	20	1980	3	3	0	0.15	0	0.137954	1.59891e-05	6.70263	3.26639	51.2671
Primary Simulations	(1), Baseline	1	0.2	0.1	0.1	1000	NA	3	HIMA	20	1980	3	3	0	0.15	0	0.141292	8.67077e-06	6.70263	3.29863	50.7859
Primary Simulations	(1), Baseline	1	0.2	0.1	0.1	1000	NA	3	MedFix	20	1980	3	3	0	0.15	0	0.129072	7.66879e-06	6.70263	3.50795	47.6631
Primary Simulations	(1), Baseline	1	0.2	0.1	0.1	1000	NA	3	P-LASSO	20	1980	0	0	0	0	0	0.763117	0	6.70263	0	100
Primary Simulations	(1), Baseline	1	0.2	0.1	0.1	1000	NA	3	One-at-a-time	20	1980	2	2	0	0.1	0	0.101285	0.0064043	6.70263	3.35535	49.9398
Primary Simulations	(1), Baseline	1	0.2	0.1	0.1	1000	NA	3	PCMA	20	1980	NA	NA	NA	NA	NA	NA	NA	6.70263	1.94931	70.9173
Primary Simulations	(1), Baseline	1	0.2	0.1	0.1	1000	NA	3	HILMA	20	1980	NA	NA	NA	NA	NA	NA	NA	6.70263	4.3411	35.2328
Primary Simulations	(1), Baseline	1	0.2	0.1	0.1	1000	NA	3	PMED	20	1980	NA	NA	NA	NA	NA	NA	NA	6.70263	4.70937	29.7385
Primary Simulations	(1), Baseline	1	0.2	0.1	0.1	1000	NA	4	BSLMM	20	1980	8	8	0	0.4	0	0.121287	3.3309e-05	6.70263	4.78585	28.5974
Primary Simulations	(1), Baseline	1	0.2	0.1	0.1	1000	NA	4	HDMA	20	1980	4	4	0	0.2	0	0.132457	2.93068e-05	6.70263	5.4447	18.7677
Primary Simulations	(1), Baseline	1	0.2	0.1	0.1	1000	NA	4	HIMA	20	1980	3	3	0	0.15	0	0.133506	1.34609e-05	6.70263	5.42932	18.9971
Primary Simulations	(1), Baseline	1	0.2	0.1	0.1	1000	NA	4	MedFix	20	1980	4	4	0	0.2	0	0.131723	1.49452e-05	6.70263	5.35632	20.0862
Primary Simulations	(1), Baseline	1	0.2	0.1	0.1	1000	NA	4	P-LASSO	20	1980	4	4	0	0.2	0	0.477966	0	6.70263	1.57075	76.5651
Primary Simulations	(1), Baseline	1	0.2	0.1	0.1	1000	NA	4	One-at-a-time	20	1980	4	4	0	0.2	0	0.319581	0.00742219	6.70263	4.45843	33.4824
Primary Simulations	(1), Baseline	1	0.2	0.1	0.1	1000	NA	4	PCMA	20	1980	NA	NA	NA	NA	NA	NA	NA	6.70263	2.04092	69.5505
Primary Simulations	(1), Baseline	1	0.2	0.1	0.1	1000	NA	4	HILMA	20	1980	NA	NA	NA	NA	NA	NA	NA	6.70263	5.62126	16.1335
Primary Simulations	(1), Baseline	1	0.2	0.1	0.1	1000	NA	4	PMED	20	1980	NA	NA	NA	NA	NA	NA	NA	6.70263	4.23	36.8904
Primary Simulations	(1), Baseline	1	0.2	0.1	0.1	1000	NA	5	BSLMM	20	1980	3	3	0	0.15	0	0.122158	3.42772e-05	6.70263	5.09109	24.0434
Primary Simulations	(1), Baseline	1	0.2	0.1	0.1	1000	NA	5	HDMA	20	1980	3	3	0	0.15	0	0.126021	2.64025e-05	6.70263	5.55816	17.0749
Primary Simulations	(1), Baseline	1	0.2	0.1	0.1	1000	NA	5	HIMA	20	1980	3	3	0	0.15	0	0.123501	1.04899e-05	6.70263	5.62408	16.0914
Primary Simulations	(1), Baseline	1	0.2	0.1	0.1	1000	NA	5	MedFix	20	1980	3	3	0	0.15	0	0.122609	9.14781e-06	6.70263	5.78016	13.7628
Primary Simulations	(1), Baseline	1	0.2	0.1	0.1	1000	NA	5	P-LASSO	20	1980	4	4	0	0.2	0	0.395155	0	6.70263	1.85537	72.3187
Primary Simulations	(1), Baseline	1	0.2	0.1	0.1	1000	NA	5	One-at-a-time	20	1980	4	4	0	0.2	0	0.126319	0.00368198	6.70263	17.6446	163.249
Primary Simulations	(1), Baseline	1	0.2	0.1	0.1	1000	NA	5	PCMA	20	1980	NA	NA	NA	NA	NA	NA	NA	6.70263	3.69766	44.8327
Primary Simulations	(1), Baseline	1	0.2	0.1	0.1	1000	NA	5	HILMA	20	1980	NA	NA	NA	NA	NA	NA	NA	6.70263	5.01631	25.159
Primary Simulations	(1), Baseline	1	0.2	0.1	0.1	1000	NA	5	PMED	20	1980	NA	NA	NA	NA	NA	NA	NA	6.70263	4.9317	26.4213
Primary Simulations	(1), Baseline	1	0.2	0.1	0.1	1000	NA	6	BSLMM	20	1980	3	3	0	0.15	0	0.124516	3.6053e-05	6.70263	5.46846	18.4132
Primary Simulations	(1), Baseline	1	0.2	0.1	0.1	1000	NA	6	HDMA	20	1980	2	2	0	0.1	0	0.149644	2.89497e-05	6.70263	4.94816	26.1758
Primary Simulations	(1), Baseline	1	0.2	0.1	0.1	1000	NA	6	HIMA	20	1980	2	2	0	0.1	0	0.15855	1.15618e-07	6.70263	5.54321	17.2979
Primary Simulations	(1), Baseline	1	0.2	0.1	0.1	1000	NA	6	MedFix	20	1980	2	2	0	0.1	0	0.157646	7.14105e-06	6.70263	5.58767	16.6346
Primary Simulations	(1), Baseline	1	0.2	0.1	0.1	1000	NA	6	P-LASSO	20	1980	2	2	0	0.1	0	0.413889	0	6.70263	1.67968	74.94
Primary Simulations	(1), Baseline	1	0.2	0.1	0.1	1000	NA	6	One-at-a-time	20	1980	2	2	0	0.1	0	0.101469	0.00337956	6.70263	6.63805	0.963474
Primary Simulations	(1), Baseline	1	0.2	0.1	0.1	1000	NA	6	PCMA	20	1980	NA	NA	NA	NA	NA	NA	NA	6.70263	4.60019	31.3674
Primary Simulations	(1), Baseline	1	0.2	0.1	0.1	1000	NA	6	HILMA	20	1980	NA	NA	NA	NA	NA	NA	NA	6.70263	5.0102	25.2502
Primary Simulations	(1), Baseline	1	0.2	0.1	0.1	1000	NA	6	PMED	20	1980	NA	NA	NA	NA	NA	NA	NA	6.70263	5.52823	17.5214
Primary Simulations	(1), Baseline	1	0.2	0.1	0.1	1000	NA	7	BSLMM	20	1980	6	6	0	0.3	0	0.0783739	2.72746e-05	6.70263	6.38075	4.80232
Primary Simulations	(1), Baseline	1	0.2	0.1	0.1	1000	NA	7	HDMA	20	1980	3	3	0	0.15	0	0.118387	7.62387e-06	6.70263	5.96658	10.9814
Primary Simulations	(1), Baseline	1	0.2	0.1	0.1	1000	NA	7	HIMA	20	1980	3	3	0	0.15	0	0.113825	3.03978e-06	6.70263	6.36622	5.0191
Primary Simulations	(1), Baseline	1	0.2	0.1	0.1	1000	NA	7	MedFix	20	1980	3	3	0	0.15	0	0.122781	8.03463e-06	6.70263	6.90749	3.05642
Primary Simulations	(1), Baseline	1	0.2	0.1	0.1	1000	NA	7	P-LASSO	20	1980	0	0	0	0	0	0.763117	0	6.70263	0	100
Primary Simulations	(1), Baseline	1	0.2	0.1	0.1	1000	NA	7	One-at-a-time	20	1980	2	2	0	0.1	0	0.49849	0.0186421	6.70263	18.5698	177.052
Primary Simulations	(1), Baseline	1	0.2	0.1	0.1	1000	NA	7	PCMA	20	1980	NA	NA	NA	NA	NA	NA	NA	6.70263	2.80377	58.169
Primary Simulations	(1), Baseline	1	0.2	0.1	0.1	1000	NA	7	HILMA	20	1980	NA	NA	NA	NA	NA	NA	NA	6.70263	6.84303	2.09478
Primary Simulations	(1), Baseline	1	0.2	0.1	0.1	1000	NA	7	PMED	20	1980	NA	NA	NA	NA	NA	NA	NA	6.70263	4.89425	26.9801
Primary Simulations	(1), Baseline	1	0.2	0.1	0.1	1000	NA	8	BSLMM	20	1980	7	7	0	0.35	0	0.123396	4.75401e-05	6.70263	4.22662	36.9409
Primary Simulations	(1), Baseline	1	0.2	0.1	0.1	1000	NA	8	HDMA	20	1980	5	5	0	0.25	0	0.106613	1.20292e-05	6.70263	3.57395	46.6784
Primary Simulations	(1), Baseline	1	0.2	0.1	0.1	1000	NA	8	HIMA	20	1980	5	5	0	0.25	0	0.114114	4.58616e-06	6.70263	4.4622	33.426
Primary Simulations	(1), Baseline	1	0.2	0.1	0.1	1000	NA	8	MedFix	20	1980	4	4	0	0.2	0	0.0980804	6.25777e-06	6.70263	4.49765	32.8972
Primary Simulations	(1), Baseline	1	0.2	0.1	0.1	1000	NA	8	P-LASSO	20	1980	2	2	0	0.1	0	0.563075	0	6.70263	0.892427	86.6854
Primary Simulations	(1), Baseline	1	0.2	0.1	0.1	1000	NA	8	One-at-a-time	20	1980	3	3	0	0.15	0	0.129853	0.00530571	6.70263	24.1247	259.929
Primary Simulations	(1), Baseline	1	0.2	0.1	0.1	1000	NA	8	PCMA	20	1980	NA	NA	NA	NA	NA	NA	NA	6.70263	2.26179	66.2552
Primary Simulations	(1), Baseline	1	0.2	0.1	0.1	1000	NA	8	HILMA	20	1980	NA	NA	NA	NA	NA	NA	NA	6.70263	4.63985	30.7757
Primary Simulations	(1), Baseline	1	0.2	0.1	0.1	1000	NA	8	PMED	20	1980	NA	NA	NA	NA	NA	NA	NA	6.70263	4.61656	31.1231
Primary Simulations	(1), Baseline	1	0.2	0.1	0.1	1000	NA	9	BSLMM	20	1980	0	0	0	0	0	0.212687	7.96678e-05	6.70263	2.68814	59.8943
Primary Simulations	(1), Baseline	1	0.2	0.1	0.1	1000	NA	9	HDMA	20	1980	3	3	0	0.15	0	0.13541	2.2059e-05	6.70263	3.33379	50.2614
Primary Simulations	(1), Baseline	1	0.2	0.1	0.1	1000	NA	9	HIMA	20	1980	3	3	0	0.15	0	0.13627	8.38747e-06	6.70263	4.49823	32.8886
Primary Simulations	(1), Baseline	1	0.2	0.1	0.1	1000	NA	9	MedFix	20	1980	3	3	0	0.15	0	0.119865	1.75048e-05	6.70263	3.84676	42.6082
Primary Simulations	(1), Baseline	1	0.2	0.1	0.1	1000	NA	9	P-LASSO	20	1980	5	5	0	0.25	0	0.415812	0	6.70263	1.82439	72.7809
Primary Simulations	(1), Baseline	1	0.2	0.1	0.1	1000	NA	9	One-at-a-time	20	1980	4	4	0	0.2	0	0.128441	0.00386274	6.70263	-5.99398	189.427
Primary Simulations	(1), Baseline	1	0.2	0.1	0.1	1000	NA	9	PCMA	20	1980	NA	NA	NA	NA	NA	NA	NA	6.70263	0.36632	94.5347
Primary Simulations	(1), Baseline	1	0.2	0.1	0.1	1000	NA	9	HILMA	20	1980	NA	NA	NA	NA	NA	NA	NA	6.70263	4.02575	39.9378
Primary Simulations	(1), Baseline	1	0.2	0.1	0.1	1000	NA	9	PMED	20	1980	NA	NA	NA	NA	NA	NA	NA	6.70263	5.10947	23.7692
Primary Simulations	(1), Baseline	1	0.2	0.1	0.1	1000	NA	10	BSLMM	20	1980	5	5	0	0.25	0	0.115	5.35131e-05	6.70263	4.46655	33.3613
Primary Simulations	(1), Baseline	1	0.2	0.1	0.1	1000	NA	10	HDMA	20	1980	4	4	0	0.2	0	0.050288	3.10409e-05	6.70263	6.13979	8.3972
Primary Simulations	(1), Baseline	1	0.2	0.1	0.1	1000	NA	10	HIMA	20	1980	2	2	0	0.1	0	0.151043	1.9064e-06	6.70263	5.27341	21.3232
Primary Simulations	(1), Baseline	1	0.2	0.1	0.1	1000	NA	10	MedFix	20	1980	2	2	0	0.1	0	0.155417	3.45156e-06	6.70263	5.55809	17.0759
Primary Simulations	(1), Baseline	1	0.2	0.1	0.1	1000	NA	10	P-LASSO	20	1980	4	4	0	0.2	0	0.453711	0	6.70263	1.51127	77.4525
Primary Simulations	(1), Baseline	1	0.2	0.1	0.1	1000	NA	10	One-at-a-time	20	1980	4	4	0	0.2	0	0.0801637	0.00339892	6.70263	-1.35864	120.27
Primary Simulations	(1), Baseline	1	0.2	0.1	0.1	1000	NA	10	PCMA	20	1980	NA	NA	NA	NA	NA	NA	NA	6.70263	3.08795	53.9292
Primary Simulations	(1), Baseline	1	0.2	0.1	0.1	1000	NA	10	HILMA	20	1980	NA	NA	NA	NA	NA	NA	NA	6.70263	5.05766	24.5422
Primary Simulations	(1), Baseline	1	0.2	0.1	0.1	1000	NA	10	PMED	20	1980	NA	NA	NA	NA	NA	NA	NA	6.70263	5.05716	24.5496
Primary Simulations	(1), Baseline	1	0.2	0.1	0.1	1000	NA	11	BSLMM	20	1980	7	7	0	0.35	0	0.106764	2.84013e-05	6.70263	5.39764	19.4698
Primary Simulations	(1), Baseline	1	0.2	0.1	0.1	1000	NA	11	HDMA	20	1980	5	5	0	0.25	0	0.0544203	1.44996e-05	6.70263	6.09561	9.0564
Primary Simulations	(1), Baseline	1	0.2	0.1	0.1	1000	NA	11	HIMA	20	1980	5	5	0	0.25	0	0.0750707	4.42071e-06	6.70263	6.11694	8.73813
Primary Simulations	(1), Baseline	1	0.2	0.1	0.1	1000	NA	11	MedFix	20	1980	5	5	0	0.25	0	0.0888719	3.31796e-06	6.70263	6.03564	9.95107
Primary Simulations	(1), Baseline	1	0.2	0.1	0.1	1000	NA	11	P-LASSO	20	1980	4	4	0	0.2	0	0.506202	0	6.70263	1.20962	81.9531
Primary Simulations	(1), Baseline	1	0.2	0.1	0.1	1000	NA	11	One-at-a-time	20	1980	4	4	0	0.2	0	0.106134	0.00415707	6.70263	14.6989	119.3
Primary Simulations	(1), Baseline	1	0.2	0.1	0.1	1000	NA	11	PCMA	20	1980	NA	NA	NA	NA	NA	NA	NA	6.70263	1.24619	81.4075
Primary Simulations	(1), Baseline	1	0.2	0.1	0.1	1000	NA	11	HILMA	20	1980	NA	NA	NA	NA	NA	NA	NA	6.70263	5.41508	19.2096
Primary Simulations	(1), Baseline	1	0.2	0.1	0.1	1000	NA	11	PMED	20	1980	NA	NA	NA	NA	NA	NA	NA	6.70263	5.37513	19.8056
Primary Simulations	(1), Baseline	1	0.2	0.1	0.1	1000	NA	12	BSLMM	20	1980	4	4	0	0.2	0	0.0992274	5.22307e-05	6.70263	3.45237	48.4923
Primary Simulations	(1), Baseline	1	0.2	0.1	0.1	1000	NA	12	HDMA	20	1980	4	4	0	0.2	0	0.109474	1.074e-05	6.70263	3.98619	40.528
Primary Simulations	(1), Baseline	1	0.2	0.1	0.1	1000	NA	12	HIMA	20	1980	4	4	0	0.2	0	0.0977834	2.24337e-06	6.70263	4.18485	37.5641
Primary Simulations	(1), Baseline	1	0.2	0.1	0.1	1000	NA	12	MedFix	20	1980	4	4	0	0.2	0	0.0865166	4.56145e-06	6.70263	4.37874	34.6713
Primary Simulations	(1), Baseline	1	0.2	0.1	0.1	1000	NA	12	P-LASSO	20	1980	4	4	0	0.2	0	0.394668	0	6.70263	2.04537	69.4841
Primary Simulations	(1), Baseline	1	0.2	0.1	0.1	1000	NA	12	One-at-a-time	20	1980	6	6	0	0.3	0	0.0981184	0.00373402	6.70263	4.42384	33.9984
Primary Simulations	(1), Baseline	1	0.2	0.1	0.1	1000	NA	12	PCMA	20	1980	NA	NA	NA	NA	NA	NA	NA	6.70263	1.2438	81.4431
Primary Simulations	(1), Baseline	1	0.2	0.1	0.1	1000	NA	12	HILMA	20	1980	NA	NA	NA	NA	NA	NA	NA	6.70263	4.46779	33.3428
Primary Simulations	(1), Baseline	1	0.2	0.1	0.1	1000	NA	12	PMED	20	1980	NA	NA	NA	NA	NA	NA	NA	6.70263	4.33	35.3984
Primary Simulations	(1), Baseline	1	0.2	0.1	0.1	1000	NA	13	BSLMM	20	1980	4	4	0	0.2	0	0.143094	4.19742e-05	6.70263	4.12474	38.4609
Primary Simulations	(1), Baseline	1	0.2	0.1	0.1	1000	NA	13	HDMA	20	1980	3	3	0	0.15	0	0.161966	0.000128723	6.70263	3.79829	43.3313
Primary Simulations	(1), Baseline	1	0.2	0.1	0.1	1000	NA	13	HIMA	20	1980	3	3	0	0.15	0	0.127202	7.07029e-05	6.70263	3.89761	41.8495
Primary Simulations	(1), Baseline	1	0.2	0.1	0.1	1000	NA	13	MedFix	20	1980	3	3	0	0.15	0	0.122986	7.71695e-06	6.70263	5.01033	25.2482
Primary Simulations	(1), Baseline	1	0.2	0.1	0.1	1000	NA	13	P-LASSO	20	1980	3	3	0	0.15	0	0.554488	0	6.70263	0.983615	85.3249
Primary Simulations	(1), Baseline	1	0.2	0.1	0.1	1000	NA	13	One-at-a-time	20	1980	3	3	0	0.15	0	0.125285	0.00458097	6.70263	-3.70481	155.274
Primary Simulations	(1), Baseline	1	0.2	0.1	0.1	1000	NA	13	PCMA	20	1980	NA	NA	NA	NA	NA	NA	NA	6.70263	1.45927	78.2283
Primary Simulations	(1), Baseline	1	0.2	0.1	0.1	1000	NA	13	HILMA	20	1980	NA	NA	NA	NA	NA	NA	NA	6.70263	4.14943	38.0925
Primary Simulations	(1), Baseline	1	0.2	0.1	0.1	1000	NA	13	PMED	20	1980	NA	NA	NA	NA	NA	NA	NA	6.70263	4.18638	37.5413
Primary Simulations	(1), Baseline	1	0.2	0.1	0.1	1000	NA	14	BSLMM	20	1980	5	5	0	0.25	0	0.137071	2.62159e-05	6.70263	5.02847	24.9776
Primary Simulations	(1), Baseline	1	0.2	0.1	0.1	1000	NA	14	HDMA	20	1980	2	2	0	0.1	0	0.159277	0.000183595	6.70263	5.02475	25.0331
Primary Simulations	(1), Baseline	1	0.2	0.1	0.1	1000	NA	14	HIMA	20	1980	2	2	0	0.1	0	0.160646	9.95836e-06	6.70263	5.45914	18.5523
Primary Simulations	(1), Baseline	1	0.2	0.1	0.1	1000	NA	14	MedFix	20	1980	2	2	0	0.1	0	0.155436	1.36004e-05	6.70263	5.22536	22.0401
Primary Simulations	(1), Baseline	1	0.2	0.1	0.1	1000	NA	14	P-LASSO	20	1980	2	2	0	0.1	0	0.569426	0	6.70263	0.881307	86.8513
Primary Simulations	(1), Baseline	1	0.2	0.1	0.1	1000	NA	14	One-at-a-time	20	1980	2	2	0	0.1	0	0.448278	0.0129901	6.70263	41.8155	523.868
Primary Simulations	(1), Baseline	1	0.2	0.1	0.1	1000	NA	14	PCMA	20	1980	NA	NA	NA	NA	NA	NA	NA	6.70263	1.82071	72.8359
Primary Simulations	(1), Baseline	1	0.2	0.1	0.1	1000	NA	14	HILMA	20	1980	NA	NA	NA	NA	NA	NA	NA	6.70263	5.21089	22.256
Primary Simulations	(1), Baseline	1	0.2	0.1	0.1	1000	NA	14	PMED	20	1980	NA	NA	NA	NA	NA	NA	NA	6.70263	5.54401	17.286
Primary Simulations	(1), Baseline	1	0.2	0.1	0.1	1000	NA	15	BSLMM	20	1980	6	6	0	0.3	0	0.0783693	4.0764e-05	6.70263	5.86974	12.4262
Primary Simulations	(1), Baseline	1	0.2	0.1	0.1	1000	NA	15	HDMA	20	1980	5	5	0	0.25	0	0.0488818	0.000120525	6.70263	5.77024	13.9108
Primary Simulations	(1), Baseline	1	0.2	0.1	0.1	1000	NA	15	HIMA	20	1980	3	3	0	0.15	0	0.123305	2.16285e-06	6.70263	5.42164	19.1117
Primary Simulations	(1), Baseline	1	0.2	0.1	0.1	1000	NA	15	MedFix	20	1980	5	5	0	0.25	0	0.0622545	8.13507e-06	6.70263	6.02719	10.0771
Primary Simulations	(1), Baseline	1	0.2	0.1	0.1	1000	NA	15	P-LASSO	20	1980	0	0	0	0	0	0.763117	0	6.70263	0	100
Primary Simulations	(1), Baseline	1	0.2	0.1	0.1	1000	NA	15	One-at-a-time	20	1980	3	3	0	0.15	0	0.0764344	0.00349717	6.70263	5.8565	12.6239
Primary Simulations	(1), Baseline	1	0.2	0.1	0.1	1000	NA	15	PCMA	20	1980	NA	NA	NA	NA	NA	NA	NA	6.70263	4.02034	40.0184
Primary Simulations	(1), Baseline	1	0.2	0.1	0.1	1000	NA	15	HILMA	20	1980	NA	NA	NA	NA	NA	NA	NA	6.70263	5.95613	11.1374
Primary Simulations	(1), Baseline	1	0.2	0.1	0.1	1000	NA	15	PMED	20	1980	NA	NA	NA	NA	NA	NA	NA	6.70263	5.86394	12.5129
Primary Simulations	(1), Baseline	1	0.2	0.1	0.1	1000	NA	16	BSLMM	20	1980	10	9	1	0.45	0.000505051	0.0816079	5.0425e-05	6.70263	3.84518	42.6317
Primary Simulations	(1), Baseline	1	0.2	0.1	0.1	1000	NA	16	HDMA	20	1980	5	5	0	0.25	0	0.0648014	3.55849e-05	6.70263	4.68798	30.0576
Primary Simulations	(1), Baseline	1	0.2	0.1	0.1	1000	NA	16	HIMA	20	1980	4	4	0	0.2	0	0.104378	1.05987e-05	6.70263	4.5191	32.5773
Primary Simulations	(1), Baseline	1	0.2	0.1	0.1	1000	NA	16	MedFix	20	1980	3	3	0	0.15	0	0.105233	2.10709e-05	6.70263	4.47999	33.1607
Primary Simulations	(1), Baseline	1	0.2	0.1	0.1	1000	NA	16	P-LASSO	20	1980	4	4	0	0.2	0	0.395168	0	6.70263	1.93789	71.0876
Primary Simulations	(1), Baseline	1	0.2	0.1	0.1	1000	NA	16	One-at-a-time	20	1980	6	6	0	0.3	0	0.0663132	0.00280069	6.70263	9.52884	42.1658
Primary Simulations	(1), Baseline	1	0.2	0.1	0.1	1000	NA	16	PCMA	20	1980	NA	NA	NA	NA	NA	NA	NA	6.70263	4.63936	30.783
Primary Simulations	(1), Baseline	1	0.2	0.1	0.1	1000	NA	16	HILMA	20	1980	NA	NA	NA	NA	NA	NA	NA	6.70263	5.08627	24.1153
Primary Simulations	(1), Baseline	1	0.2	0.1	0.1	1000	NA	16	PMED	20	1980	NA	NA	NA	NA	NA	NA	NA	6.70263	4.88437	27.1275
Primary Simulations	(1), Baseline	1	0.2	0.1	0.1	1000	NA	17	BSLMM	20	1980	12	11	1	0.55	0.000505051	0.0844663	4.13283e-05	6.70263	5.10925	23.7724
Primary Simulations	(1), Baseline	1	0.2	0.1	0.1	1000	NA	17	HDMA	20	1980	4	4	0	0.2	0	0.0890642	0.000173562	6.70263	3.94402	41.1572
Primary Simulations	(1), Baseline	1	0.2	0.1	0.1	1000	NA	17	HIMA	20	1980	4	4	0	0.2	0	0.0855633	2.22401e-05	6.70263	4.17565	37.7013
Primary Simulations	(1), Baseline	1	0.2	0.1	0.1	1000	NA	17	MedFix	20	1980	4	4	0	0.2	0	0.0836943	6.67805e-06	6.70263	4.39278	34.4619
Primary Simulations	(1), Baseline	1	0.2	0.1	0.1	1000	NA	17	P-LASSO	20	1980	4	4	0	0.2	0	0.40724	0	6.70263	1.90153	71.6301
Primary Simulations	(1), Baseline	1	0.2	0.1	0.1	1000	NA	17	One-at-a-time	20	1980	5	5	0	0.25	0	0.062127	0.0030524	6.70263	4.16503	37.8597
Primary Simulations	(1), Baseline	1	0.2	0.1	0.1	1000	NA	17	PCMA	20	1980	NA	NA	NA	NA	NA	NA	NA	6.70263	3.69967	44.8027
Primary Simulations	(1), Baseline	1	0.2	0.1	0.1	1000	NA	17	HILMA	20	1980	NA	NA	NA	NA	NA	NA	NA	6.70263	5.19676	22.4669
Primary Simulations	(1), Baseline	1	0.2	0.1	0.1	1000	NA	17	PMED	20	1980	NA	NA	NA	NA	NA	NA	NA	6.70263	4.4887	33.0308
Primary Simulations	(1), Baseline	1	0.2	0.1	0.1	1000	NA	18	BSLMM	20	1980	5	5	0	0.25	0	0.0964827	5.08999e-05	6.70263	5.28945	21.084
Primary Simulations	(1), Baseline	1	0.2	0.1	0.1	1000	NA	18	HDMA	20	1980	4	4	0	0.2	0	0.11649	2.64098e-05	6.70263	5.82797	13.0495
Primary Simulations	(1), Baseline	1	0.2	0.1	0.1	1000	NA	18	HIMA	20	1980	4	4	0	0.2	0	0.11253	2.00393e-05	6.70263	5.89703	12.0191
Primary Simulations	(1), Baseline	1	0.2	0.1	0.1	1000	NA	18	MedFix	20	1980	3	3	0	0.15	0	0.112632	2.06388e-05	6.70263	6.24091	6.88856
Primary Simulations	(1), Baseline	1	0.2	0.1	0.1	1000	NA	18	P-LASSO	20	1980	4	4	0	0.2	0	0.397568	0	6.70263	1.92079	71.3428
Primary Simulations	(1), Baseline	1	0.2	0.1	0.1	1000	NA	18	One-at-a-time	20	1980	3	3	0	0.15	0	0.0766044	0.00352002	6.70263	10.7624	60.5705
Primary Simulations	(1), Baseline	1	0.2	0.1	0.1	1000	NA	18	PCMA	20	1980	NA	NA	NA	NA	NA	NA	NA	6.70263	3.3341	50.2567
Primary Simulations	(1), Baseline	1	0.2	0.1	0.1	1000	NA	18	HILMA	20	1980	NA	NA	NA	NA	NA	NA	NA	6.70263	5.22624	22.027
Primary Simulations	(1), Baseline	1	0.2	0.1	0.1	1000	NA	18	PMED	20	1980	NA	NA	NA	NA	NA	NA	NA	6.70263	4.80133	28.3664
Primary Simulations	(1), Baseline	1	0.2	0.1	0.1	1000	NA	19	BSLMM	20	1980	1	1	0	0.05	0	0.138071	5.08114e-05	6.70263	4.12817	38.4097
Primary Simulations	(1), Baseline	1	0.2	0.1	0.1	1000	NA	19	HDMA	20	1980	4	4	0	0.2	0	0.0813577	2.74955e-05	6.70263	7.33047	9.36712
Primary Simulations	(1), Baseline	1	0.2	0.1	0.1	1000	NA	19	HIMA	20	1980	3	3	0	0.15	0	0.149335	1.01022e-05	6.70263	6.26226	6.57008
Primary Simulations	(1), Baseline	1	0.2	0.1	0.1	1000	NA	19	MedFix	20	1980	2	2	0	0.1	0	0.16899	1.44413e-05	6.70263	5.9954	10.5514
Primary Simulations	(1), Baseline	1	0.2	0.1	0.1	1000	NA	19	P-LASSO	20	1980	5	5	0	0.25	0	0.412116	0	6.70263	1.80571	73.0596
Primary Simulations	(1), Baseline	1	0.2	0.1	0.1	1000	NA	19	One-at-a-time	20	1980	3	3	0	0.15	0	0.103014	0.00401879	6.70263	11.9729	78.63
Primary Simulations	(1), Baseline	1	0.2	0.1	0.1	1000	NA	19	PCMA	20	1980	NA	NA	NA	NA	NA	NA	NA	6.70263	3.41759	49.0112
Primary Simulations	(1), Baseline	1	0.2	0.1	0.1	1000	NA	19	HILMA	20	1980	NA	NA	NA	NA	NA	NA	NA	6.70263	6.16075	8.08449
Primary Simulations	(1), Baseline	1	0.2	0.1	0.1	1000	NA	19	PMED	20	1980	NA	NA	NA	NA	NA	NA	NA	6.70263	5.71823	14.6868
Primary Simulations	(1), Baseline	1	0.2	0.1	0.1	1000	NA	20	BSLMM	20	1980	3	3	0	0.15	0	0.132423	5.37691e-05	6.70263	4.25707	36.4866
Primary Simulations	(1), Baseline	1	0.2	0.1	0.1	1000	NA	20	HDMA	20	1980	2	2	0	0.1	0	0.118475	0.000366723	6.70263	4.1937	37.432
Primary Simulations	(1), Baseline	1	0.2	0.1	0.1	1000	NA	20	HIMA	20	1980	2	2	0	0.1	0	0.155319	3.27898e-06	6.70263	4.31068	35.6867
Primary Simulations	(1), Baseline	1	0.2	0.1	0.1	1000	NA	20	MedFix	20	1980	2	2	0	0.1	0	0.151815	3.65796e-05	6.70263	4.54959	32.1223
Primary Simulations	(1), Baseline	1	0.2	0.1	0.1	1000	NA	20	P-LASSO	20	1980	3	3	0	0.15	0	0.498722	0	6.70263	1.28038	80.8974
Primary Simulations	(1), Baseline	1	0.2	0.1	0.1	1000	NA	20	One-at-a-time	20	1980	4	4	0	0.2	0	0.119254	0.00258106	6.70263	9.48826	41.5603
Primary Simulations	(1), Baseline	1	0.2	0.1	0.1	1000	NA	20	PCMA	20	1980	NA	NA	NA	NA	NA	NA	NA	6.70263	2.11547	68.4382
Primary Simulations	(1), Baseline	1	0.2	0.1	0.1	1000	NA	20	HILMA	20	1980	NA	NA	NA	NA	NA	NA	NA	6.70263	4.521	32.5488
Primary Simulations	(1), Baseline	1	0.2	0.1	0.1	1000	NA	20	PMED	20	1980	NA	NA	NA	NA	NA	NA	NA	6.70263	4.47029	33.3055
Primary Simulations	(1), Baseline	1	0.2	0.1	0.1	1000	NA	21	BSLMM	20	1980	7	7	0	0.35	0	0.109101	3.60162e-05	6.70263	5.25508	21.5967
Primary Simulations	(1), Baseline	1	0.2	0.1	0.1	1000	NA	21	HDMA	20	1980	5	5	0	0.25	0	0.0723455	1.58084e-05	6.70263	5.35209	20.1493
Primary Simulations	(1), Baseline	1	0.2	0.1	0.1	1000	NA	21	HIMA	20	1980	2	2	0	0.1	0	0.150811	1.72562e-07	6.70263	5.25001	21.6723
Primary Simulations	(1), Baseline	1	0.2	0.1	0.1	1000	NA	21	MedFix	20	1980	4	4	0	0.2	0	0.0933075	3.40877e-06	6.70263	5.15014	23.1623
Primary Simulations	(1), Baseline	1	0.2	0.1	0.1	1000	NA	21	P-LASSO	20	1980	4	4	0	0.2	0	0.322944	0	6.70263	2.49179	62.8236
Primary Simulations	(1), Baseline	1	0.2	0.1	0.1	1000	NA	21	One-at-a-time	20	1980	3	3	0	0.15	0	0.157983	0.00386526	6.70263	-1.28679	119.198
Primary Simulations	(1), Baseline	1	0.2	0.1	0.1	1000	NA	21	PCMA	20	1980	NA	NA	NA	NA	NA	NA	NA	6.70263	3.48785	47.963
Primary Simulations	(1), Baseline	1	0.2	0.1	0.1	1000	NA	21	HILMA	20	1980	NA	NA	NA	NA	NA	NA	NA	6.70263	6.03064	10.0258
Primary Simulations	(1), Baseline	1	0.2	0.1	0.1	1000	NA	21	PMED	20	1980	NA	NA	NA	NA	NA	NA	NA	6.70263	5.28241	21.189
Primary Simulations	(1), Baseline	1	0.2	0.1	0.1	1000	NA	22	BSLMM	20	1980	6	6	0	0.3	0	0.0861503	5.5572e-05	6.70263	4.82837	27.9631
Primary Simulations	(1), Baseline	1	0.2	0.1	0.1	1000	NA	22	HDMA	20	1980	4	4	0	0.2	0	0.094288	3.27425e-05	6.70263	4.98921	25.5634
Primary Simulations	(1), Baseline	1	0.2	0.1	0.1	1000	NA	22	HIMA	20	1980	4	4	0	0.2	0	0.0922909	2.46879e-05	6.70263	5.47482	18.3183
Primary Simulations	(1), Baseline	1	0.2	0.1	0.1	1000	NA	22	MedFix	20	1980	4	4	0	0.2	0	0.0876553	1.89586e-05	6.70263	6.32207	5.67772
Primary Simulations	(1), Baseline	1	0.2	0.1	0.1	1000	NA	22	P-LASSO	20	1980	4	4	0	0.2	0	0.463988	0	6.70263	1.57291	76.5329
Primary Simulations	(1), Baseline	1	0.2	0.1	0.1	1000	NA	22	One-at-a-time	20	1980	5	5	0	0.25	0	0.0951711	0.00419204	6.70263	3.64788	45.5754
Primary Simulations	(1), Baseline	1	0.2	0.1	0.1	1000	NA	22	PCMA	20	1980	NA	NA	NA	NA	NA	NA	NA	6.70263	1.83897	72.5634
Primary Simulations	(1), Baseline	1	0.2	0.1	0.1	1000	NA	22	HILMA	20	1980	NA	NA	NA	NA	NA	NA	NA	6.70263	5.21686	22.167
Primary Simulations	(1), Baseline	1	0.2	0.1	0.1	1000	NA	22	PMED	20	1980	NA	NA	NA	NA	NA	NA	NA	6.70263	4.5729	31.7746
Primary Simulations	(1), Baseline	1	0.2	0.1	0.1	1000	NA	23	BSLMM	20	1980	6	6	0	0.3	0	0.115104	2.61342e-05	6.70263	5.77597	13.8253
Primary Simulations	(1), Baseline	1	0.2	0.1	0.1	1000	NA	23	HDMA	20	1980	3	3	0	0.15	0	0.155697	0.000215693	6.70263	6.67345	0.435285
Primary Simulations	(1), Baseline	1	0.2	0.1	0.1	1000	NA	23	HIMA	20	1980	3	3	0	0.15	0	0.154454	1.44865e-05	6.70263	6.20988	7.3515
Primary Simulations	(1), Baseline	1	0.2	0.1	0.1	1000	NA	23	MedFix	20	1980	3	3	0	0.15	0	0.157696	1.04876e-05	6.70263	6.26079	6.59206
Primary Simulations	(1), Baseline	1	0.2	0.1	0.1	1000	NA	23	P-LASSO	20	1980	3	3	0	0.15	0	0.502792	0	6.70263	1.26913	81.0652
Primary Simulations	(1), Baseline	1	0.2	0.1	0.1	1000	NA	23	One-at-a-time	20	1980	3	3	0	0.15	0	0.362939	0.00913722	6.70263	17.2107	156.775
Primary Simulations	(1), Baseline	1	0.2	0.1	0.1	1000	NA	23	PCMA	20	1980	NA	NA	NA	NA	NA	NA	NA	6.70263	4.85359	27.5867
Primary Simulations	(1), Baseline	1	0.2	0.1	0.1	1000	NA	23	HILMA	20	1980	NA	NA	NA	NA	NA	NA	NA	6.70263	6.67082	0.474569
Primary Simulations	(1), Baseline	1	0.2	0.1	0.1	1000	NA	23	PMED	20	1980	NA	NA	NA	NA	NA	NA	NA	6.70263	5.94159	11.3543
Primary Simulations	(1), Baseline	1	0.2	0.1	0.1	1000	NA	24	BSLMM	20	1980	7	7	0	0.35	0	0.081261	4.41091e-05	6.70263	6.62619	1.14042
Primary Simulations	(1), Baseline	1	0.2	0.1	0.1	1000	NA	24	HDMA	20	1980	5	5	0	0.25	0	0.116256	2.07823e-05	6.70263	7.53745	12.4552
Primary Simulations	(1), Baseline	1	0.2	0.1	0.1	1000	NA	24	HIMA	20	1980	4	4	0	0.2	0	0.12058	7.18726e-06	6.70263	7.01757	4.6988
Primary Simulations	(1), Baseline	1	0.2	0.1	0.1	1000	NA	24	MedFix	20	1980	4	4	0	0.2	0	0.129101	1.50534e-05	6.70263	7.33999	9.50915
Primary Simulations	(1), Baseline	1	0.2	0.1	0.1	1000	NA	24	P-LASSO	20	1980	4	4	0	0.2	0	0.536016	0	6.70263	1.17342	82.4931
Primary Simulations	(1), Baseline	1	0.2	0.1	0.1	1000	NA	24	One-at-a-time	20	1980	4	4	0	0.2	0	0.13969	0.00746922	6.70263	7.39757	10.3683
Primary Simulations	(1), Baseline	1	0.2	0.1	0.1	1000	NA	24	PCMA	20	1980	NA	NA	NA	NA	NA	NA	NA	6.70263	3.82451	42.9401
Primary Simulations	(1), Baseline	1	0.2	0.1	0.1	1000	NA	24	HILMA	20	1980	NA	NA	NA	NA	NA	NA	NA	6.70263	6.42492	4.14325
Primary Simulations	(1), Baseline	1	0.2	0.1	0.1	1000	NA	24	PMED	20	1980	NA	NA	NA	NA	NA	NA	NA	6.70263	7.53358	12.3975
Primary Simulations	(1), Baseline	1	0.2	0.1	0.1	1000	NA	25	BSLMM	20	1980	5	5	0	0.25	0	0.109915	3.95098e-05	6.70263	5.57266	16.8586
Primary Simulations	(1), Baseline	1	0.2	0.1	0.1	1000	NA	25	HDMA	20	1980	3	3	0	0.15	0	0.0886267	0.000258558	6.70263	6.08532	9.20995
Primary Simulations	(1), Baseline	1	0.2	0.1	0.1	1000	NA	25	HIMA	20	1980	3	3	0	0.15	0	0.114462	3.6762e-05	6.70263	5.92296	11.6323
Primary Simulations	(1), Baseline	1	0.2	0.1	0.1	1000	NA	25	MedFix	20	1980	3	3	0	0.15	0	0.110207	0.000104097	6.70263	6.16522	8.0179
Primary Simulations	(1), Baseline	1	0.2	0.1	0.1	1000	NA	25	P-LASSO	20	1980	3	3	0	0.15	0	0.506983	0	6.70263	1.2975	80.6419
Primary Simulations	(1), Baseline	1	0.2	0.1	0.1	1000	NA	25	One-at-a-time	20	1980	3	3	0	0.15	0	0.301147	0.00653115	6.70263	-0.87316	113.027
Primary Simulations	(1), Baseline	1	0.2	0.1	0.1	1000	NA	25	PCMA	20	1980	NA	NA	NA	NA	NA	NA	NA	6.70263	3.20202	52.2274
Primary Simulations	(1), Baseline	1	0.2	0.1	0.1	1000	NA	25	HILMA	20	1980	NA	NA	NA	NA	NA	NA	NA	6.70263	6.28212	6.27375
Primary Simulations	(1), Baseline	1	0.2	0.1	0.1	1000	NA	25	PMED	20	1980	NA	NA	NA	NA	NA	NA	NA	6.70263	6.18258	7.75891
Primary Simulations	(1), Baseline	1	0.2	0.1	0.1	1000	NA	26	BSLMM	20	1980	5	5	0	0.25	0	0.0861624	4.32837e-05	6.70263	4.18179	37.6098
Primary Simulations	(1), Baseline	1	0.2	0.1	0.1	1000	NA	26	HDMA	20	1980	6	6	0	0.3	0	0.0808555	1.86426e-05	6.70263	5.10169	23.8853
Primary Simulations	(1), Baseline	1	0.2	0.1	0.1	1000	NA	26	HIMA	20	1980	4	4	0	0.2	0	0.083493	8.45803e-06	6.70263	4.80919	28.2492
Primary Simulations	(1), Baseline	1	0.2	0.1	0.1	1000	NA	26	MedFix	20	1980	4	4	0	0.2	0	0.101022	1.95573e-05	6.70263	4.40786	34.2368
Primary Simulations	(1), Baseline	1	0.2	0.1	0.1	1000	NA	26	P-LASSO	20	1980	3	3	0	0.15	0	0.576147	0	6.70263	0.924985	86.1997
Primary Simulations	(1), Baseline	1	0.2	0.1	0.1	1000	NA	26	One-at-a-time	20	1980	3	3	0	0.15	0	0.168002	0.00507671	6.70263	1.58444	76.3609
Primary Simulations	(1), Baseline	1	0.2	0.1	0.1	1000	NA	26	PCMA	20	1980	NA	NA	NA	NA	NA	NA	NA	6.70263	1.35705	79.7535
Primary Simulations	(1), Baseline	1	0.2	0.1	0.1	1000	NA	26	HILMA	20	1980	NA	NA	NA	NA	NA	NA	NA	6.70263	5.18995	22.5684
Primary Simulations	(1), Baseline	1	0.2	0.1	0.1	1000	NA	26	PMED	20	1980	NA	NA	NA	NA	NA	NA	NA	6.70263	5.64984	15.7071
Primary Simulations	(1), Baseline	1	0.2	0.1	0.1	1000	NA	27	BSLMM	20	1980	5	5	0	0.25	0	0.106338	3.25236e-05	6.70263	5.28975	21.0794
Primary Simulations	(1), Baseline	1	0.2	0.1	0.1	1000	NA	27	HDMA	20	1980	5	5	0	0.25	0	0.0995645	0.00013649	6.70263	6.66478	0.564637
Primary Simulations	(1), Baseline	1	0.2	0.1	0.1	1000	NA	27	HIMA	20	1980	5	5	0	0.25	0	0.131204	8.7329e-07	6.70263	5.56297	17.0032
Primary Simulations	(1), Baseline	1	0.2	0.1	0.1	1000	NA	27	MedFix	20	1980	4	4	0	0.2	0	0.105032	3.29389e-06	6.70263	6.06193	9.55884
Primary Simulations	(1), Baseline	1	0.2	0.1	0.1	1000	NA	27	P-LASSO	20	1980	6	6	0	0.3	0	0.432803	0	6.70263	1.73697	74.0853
Primary Simulations	(1), Baseline	1	0.2	0.1	0.1	1000	NA	27	One-at-a-time	20	1980	5	5	0	0.25	0	0.0854139	0.00363618	6.70263	11.0903	65.4625
Primary Simulations	(1), Baseline	1	0.2	0.1	0.1	1000	NA	27	PCMA	20	1980	NA	NA	NA	NA	NA	NA	NA	6.70263	4.31358	35.6434
Primary Simulations	(1), Baseline	1	0.2	0.1	0.1	1000	NA	27	HILMA	20	1980	NA	NA	NA	NA	NA	NA	NA	6.70263	5.80098	13.4522
Primary Simulations	(1), Baseline	1	0.2	0.1	0.1	1000	NA	27	PMED	20	1980	NA	NA	NA	NA	NA	NA	NA	6.70263	5.18088	22.7038
Primary Simulations	(1), Baseline	1	0.2	0.1	0.1	1000	NA	28	BSLMM	20	1980	5	5	0	0.25	0	0.217836	5.33355e-05	6.70263	3.43399	48.7665
Primary Simulations	(1), Baseline	1	0.2	0.1	0.1	1000	NA	28	HDMA	20	1980	5	5	0	0.25	0	0.0787109	1.73643e-05	6.70263	5.48413	18.1794
Primary Simulations	(1), Baseline	1	0.2	0.1	0.1	1000	NA	28	HIMA	20	1980	5	5	0	0.25	0	0.0732129	1.02903e-05	6.70263	6.10792	8.87271
Primary Simulations	(1), Baseline	1	0.2	0.1	0.1	1000	NA	28	MedFix	20	1980	5	5	0	0.25	0	0.0765369	1.12806e-05	6.70263	6.4249	4.14361
Primary Simulations	(1), Baseline	1	0.2	0.1	0.1	1000	NA	28	P-LASSO	20	1980	4	4	0	0.2	0	0.488026	0	6.70263	1.55217	76.8423
Primary Simulations	(1), Baseline	1	0.2	0.1	0.1	1000	NA	28	One-at-a-time	20	1980	5	5	0	0.25	0	0.141009	0.00393602	6.70263	9.51727	41.9931
Primary Simulations	(1), Baseline	1	0.2	0.1	0.1	1000	NA	28	PCMA	20	1980	NA	NA	NA	NA	NA	NA	NA	6.70263	4.15632	37.9897
Primary Simulations	(1), Baseline	1	0.2	0.1	0.1	1000	NA	28	HILMA	20	1980	NA	NA	NA	NA	NA	NA	NA	6.70263	6.11088	8.82864
Primary Simulations	(1), Baseline	1	0.2	0.1	0.1	1000	NA	28	PMED	20	1980	NA	NA	NA	NA	NA	NA	NA	6.70263	6.5608	2.11599
Primary Simulations	(1), Baseline	1	0.2	0.1	0.1	1000	NA	29	BSLMM	20	1980	5	5	0	0.25	0	0.0832449	6.31923e-05	6.70263	4.34383	35.1921
Primary Simulations	(1), Baseline	1	0.2	0.1	0.1	1000	NA	29	HDMA	20	1980	5	5	0	0.25	0	0.110755	0.000289439	6.70263	4.9203	26.5914
Primary Simulations	(1), Baseline	1	0.2	0.1	0.1	1000	NA	29	HIMA	20	1980	4	4	0	0.2	0	0.084436	9.18425e-05	6.70263	4.35683	34.9981
Primary Simulations	(1), Baseline	1	0.2	0.1	0.1	1000	NA	29	MedFix	20	1980	4	4	0	0.2	0	0.119706	3.97352e-06	6.70263	4.10495	38.7562
Primary Simulations	(1), Baseline	1	0.2	0.1	0.1	1000	NA	29	P-LASSO	20	1980	3	3	0	0.15	0	0.531798	0	6.70263	1.12374	83.2343
Primary Simulations	(1), Baseline	1	0.2	0.1	0.1	1000	NA	29	One-at-a-time	20	1980	6	6	0	0.3	0	0.127433	0.0024527	6.70263	-0.729953	110.891
Primary Simulations	(1), Baseline	1	0.2	0.1	0.1	1000	NA	29	PCMA	20	1980	NA	NA	NA	NA	NA	NA	NA	6.70263	3.32121	50.4492
Primary Simulations	(1), Baseline	1	0.2	0.1	0.1	1000	NA	29	HILMA	20	1980	NA	NA	NA	NA	NA	NA	NA	6.70263	4.83781	27.8222
Primary Simulations	(1), Baseline	1	0.2	0.1	0.1	1000	NA	29	PMED	20	1980	NA	NA	NA	NA	NA	NA	NA	6.70263	5.08506	24.1334
Primary Simulations	(1), Baseline	1	0.2	0.1	0.1	1000	NA	30	BSLMM	20	1980	6	6	0	0.3	0	0.11101	2.92028e-05	6.70263	4.38413	34.5909
Primary Simulations	(1), Baseline	1	0.2	0.1	0.1	1000	NA	30	HDMA	20	1980	4	4	0	0.2	0	0.0543846	3.03791e-05	6.70263	6.72418	0.321594
Primary Simulations	(1), Baseline	1	0.2	0.1	0.1	1000	NA	30	HIMA	20	1980	2	2	0	0.1	0	0.152785	1.58626e-06	6.70263	5.19867	22.4383
Primary Simulations	(1), Baseline	1	0.2	0.1	0.1	1000	NA	30	MedFix	20	1980	3	3	0	0.15	0	0.109952	6.49375e-06	6.70263	5.80981	13.3204
Primary Simulations	(1), Baseline	1	0.2	0.1	0.1	1000	NA	30	P-LASSO	20	1980	7	7	0	0.35	0	0.329755	0	6.70263	2.61689	60.9572
Primary Simulations	(1), Baseline	1	0.2	0.1	0.1	1000	NA	30	One-at-a-time	20	1980	6	6	0	0.3	0	0.0706717	0.00246535	6.70263	4.20703	37.2331
Primary Simulations	(1), Baseline	1	0.2	0.1	0.1	1000	NA	30	PCMA	20	1980	NA	NA	NA	NA	NA	NA	NA	6.70263	3.5308	47.3222
Primary Simulations	(1), Baseline	1	0.2	0.1	0.1	1000	NA	30	HILMA	20	1980	NA	NA	NA	NA	NA	NA	NA	6.70263	5.80478	13.3955
Primary Simulations	(1), Baseline	1	0.2	0.1	0.1	1000	NA	30	PMED	20	1980	NA	NA	NA	NA	NA	NA	NA	6.70263	5.27442	21.3082
Primary Simulations	(1), Baseline	1	0.2	0.1	0.1	1000	NA	31	BSLMM	20	1980	0	0	0	0	0	0.181355	6.57399e-05	6.70263	3.42194	48.9462
Primary Simulations	(1), Baseline	1	0.2	0.1	0.1	1000	NA	31	HDMA	20	1980	4	4	0	0.2	0	0.0977503	9.74125e-05	6.70263	4.84421	27.7267
Primary Simulations	(1), Baseline	1	0.2	0.1	0.1	1000	NA	31	HIMA	20	1980	4	4	0	0.2	0	0.150719	2.24375e-06	6.70263	4.82895	27.9544
Primary Simulations	(1), Baseline	1	0.2	0.1	0.1	1000	NA	31	MedFix	20	1980	4	4	0	0.2	0	0.108035	3.71543e-06	6.70263	4.59506	31.444
Primary Simulations	(1), Baseline	1	0.2	0.1	0.1	1000	NA	31	P-LASSO	20	1980	3	3	0	0.15	0	0.523421	0	6.70263	1.10489	83.5156
Primary Simulations	(1), Baseline	1	0.2	0.1	0.1	1000	NA	31	One-at-a-time	20	1980	4	4	0	0.2	0	0.0844706	0.00344704	6.70263	4.57332	31.7682
Primary Simulations	(1), Baseline	1	0.2	0.1	0.1	1000	NA	31	PCMA	20	1980	NA	NA	NA	NA	NA	NA	NA	6.70263	3.42539	48.8948
Primary Simulations	(1), Baseline	1	0.2	0.1	0.1	1000	NA	31	HILMA	20	1980	NA	NA	NA	NA	NA	NA	NA	6.70263	4.99605	25.4614
Primary Simulations	(1), Baseline	1	0.2	0.1	0.1	1000	NA	31	PMED	20	1980	NA	NA	NA	NA	NA	NA	NA	6.70263	0	100
Primary Simulations	(1), Baseline	1	0.2	0.1	0.1	1000	NA	32	BSLMM	20	1980	3	3	0	0.15	0	0.114797	4.11146e-05	6.70263	4.50857	32.7342
Primary Simulations	(1), Baseline	1	0.2	0.1	0.1	1000	NA	32	HDMA	20	1980	4	4	0	0.2	0	0.0957113	1.02081e-05	6.70263	6.25042	6.7467
Primary Simulations	(1), Baseline	1	0.2	0.1	0.1	1000	NA	32	HIMA	20	1980	4	4	0	0.2	0	0.0946291	6.76389e-06	6.70263	6.1234	8.64175
Primary Simulations	(1), Baseline	1	0.2	0.1	0.1	1000	NA	32	MedFix	20	1980	4	4	0	0.2	0	0.0941443	5.22288e-06	6.70263	6.18442	7.73143
Primary Simulations	(1), Baseline	1	0.2	0.1	0.1	1000	NA	32	P-LASSO	20	1980	5	5	0	0.25	0	0.376919	0	6.70263	2.19839	67.2011
Primary Simulations	(1), Baseline	1	0.2	0.1	0.1	1000	NA	32	One-at-a-time	20	1980	3	3	0	0.15	0	0.134626	0.00437877	6.70263	4.72945	29.4389
Primary Simulations	(1), Baseline	1	0.2	0.1	0.1	1000	NA	32	PCMA	20	1980	NA	NA	NA	NA	NA	NA	NA	6.70263	1.50718	77.5136
Primary Simulations	(1), Baseline	1	0.2	0.1	0.1	1000	NA	32	HILMA	20	1980	NA	NA	NA	NA	NA	NA	NA	6.70263	5.51058	17.7848
Primary Simulations	(1), Baseline	1	0.2	0.1	0.1	1000	NA	32	PMED	20	1980	NA	NA	NA	NA	NA	NA	NA	6.70263	4.87362	27.2879
Primary Simulations	(1), Baseline	1	0.2	0.1	0.1	1000	NA	33	BSLMM	20	1980	7	7	0	0.35	0	0.136204	5.66462e-05	6.70263	3.75243	44.0155
Primary Simulations	(1), Baseline	1	0.2	0.1	0.1	1000	NA	33	HDMA	20	1980	7	7	0	0.35	0	0.0966204	0.000113078	6.70263	5.86165	12.547
Primary Simulations	(1), Baseline	1	0.2	0.1	0.1	1000	NA	33	HIMA	20	1980	3	3	0	0.15	0	0.121194	2.0056e-06	6.70263	4.63498	30.8484
Primary Simulations	(1), Baseline	1	0.2	0.1	0.1	1000	NA	33	MedFix	20	1980	3	3	0	0.15	0	0.119027	7.65387e-06	6.70263	4.48203	33.1302
Primary Simulations	(1), Baseline	1	0.2	0.1	0.1	1000	NA	33	P-LASSO	20	1980	4	4	0	0.2	0	0.508219	0	6.70263	1.18664	82.2958
Primary Simulations	(1), Baseline	1	0.2	0.1	0.1	1000	NA	33	One-at-a-time	20	1980	6	6	0	0.3	0	0.0922209	0.00275203	6.70263	6.05964	9.59308
Primary Simulations	(1), Baseline	1	0.2	0.1	0.1	1000	NA	33	PCMA	20	1980	NA	NA	NA	NA	NA	NA	NA	6.70263	1.94299	71.0115
Primary Simulations	(1), Baseline	1	0.2	0.1	0.1	1000	NA	33	HILMA	20	1980	NA	NA	NA	NA	NA	NA	NA	6.70263	5.66792	15.4374
Primary Simulations	(1), Baseline	1	0.2	0.1	0.1	1000	NA	33	PMED	20	1980	NA	NA	NA	NA	NA	NA	NA	6.70263	5.13552	23.3805
Primary Simulations	(1), Baseline	1	0.2	0.1	0.1	1000	NA	34	BSLMM	20	1980	5	5	0	0.25	0	0.0839837	2.36383e-05	6.70263	6.20582	7.41218
Primary Simulations	(1), Baseline	1	0.2	0.1	0.1	1000	NA	34	HDMA	20	1980	3	3	0	0.15	0	0.157412	9.41684e-06	6.70263	5.70122	14.9405
Primary Simulations	(1), Baseline	1	0.2	0.1	0.1	1000	NA	34	HIMA	20	1980	4	4	0	0.2	0	0.149303	7.73631e-06	6.70263	5.48746	18.1297
Primary Simulations	(1), Baseline	1	0.2	0.1	0.1	1000	NA	34	MedFix	20	1980	3	3	0	0.15	0	0.148023	7.17679e-06	6.70263	5.73594	14.4226
Primary Simulations	(1), Baseline	1	0.2	0.1	0.1	1000	NA	34	P-LASSO	20	1980	4	4	0	0.2	0	0.281343	0	6.70263	3.00312	55.1949
Primary Simulations	(1), Baseline	1	0.2	0.1	0.1	1000	NA	34	One-at-a-time	20	1980	4	4	0	0.2	0	0.234594	0.00694041	6.70263	13.4838	101.171
Primary Simulations	(1), Baseline	1	0.2	0.1	0.1	1000	NA	34	PCMA	20	1980	NA	NA	NA	NA	NA	NA	NA	6.70263	4.42536	33.9757
Primary Simulations	(1), Baseline	1	0.2	0.1	0.1	1000	NA	34	HILMA	20	1980	NA	NA	NA	NA	NA	NA	NA	6.70263	6.3117	5.83244
Primary Simulations	(1), Baseline	1	0.2	0.1	0.1	1000	NA	34	PMED	20	1980	NA	NA	NA	NA	NA	NA	NA	6.70263	5.35102	20.1653
Primary Simulations	(1), Baseline	1	0.2	0.1	0.1	1000	NA	35	BSLMM	20	1980	4	4	0	0.2	0	0.0959709	5.4487e-05	6.70263	4.98474	25.63
Primary Simulations	(1), Baseline	1	0.2	0.1	0.1	1000	NA	35	HDMA	20	1980	4	4	0	0.2	0	0.0786723	0.000288031	6.70263	5.60719	16.3434
Primary Simulations	(1), Baseline	1	0.2	0.1	0.1	1000	NA	35	HIMA	20	1980	4	4	0	0.2	0	0.0783772	2.95931e-05	6.70263	4.92806	26.4757
Primary Simulations	(1), Baseline	1	0.2	0.1	0.1	1000	NA	35	MedFix	20	1980	4	4	0	0.2	0	0.0843271	2.28545e-05	6.70263	4.84406	27.7289
Primary Simulations	(1), Baseline	1	0.2	0.1	0.1	1000	NA	35	P-LASSO	20	1980	3	3	0	0.15	0	0.420971	0	6.70263	1.67852	74.9573
Primary Simulations	(1), Baseline	1	0.2	0.1	0.1	1000	NA	35	One-at-a-time	20	1980	3	3	0	0.15	0	0.108296	0.00360261	6.70263	7.13221	6.40912
Primary Simulations	(1), Baseline	1	0.2	0.1	0.1	1000	NA	35	PCMA	20	1980	NA	NA	NA	NA	NA	NA	NA	6.70263	2.97448	55.6221
Primary Simulations	(1), Baseline	1	0.2	0.1	0.1	1000	NA	35	HILMA	20	1980	NA	NA	NA	NA	NA	NA	NA	6.70263	5.31133	20.7574
Primary Simulations	(1), Baseline	1	0.2	0.1	0.1	1000	NA	35	PMED	20	1980	NA	NA	NA	NA	NA	NA	NA	6.70263	5.02611	25.0129
Primary Simulations	(1), Baseline	1	0.2	0.1	0.1	1000	NA	36	BSLMM	20	1980	5	5	0	0.25	0	0.127788	4.92409e-05	6.70263	3.98174	40.5944
Primary Simulations	(1), Baseline	1	0.2	0.1	0.1	1000	NA	36	HDMA	20	1980	3	3	0	0.15	0	0.154109	0.000327485	6.70263	6.31827	5.7344
Primary Simulations	(1), Baseline	1	0.2	0.1	0.1	1000	NA	36	HIMA	20	1980	4	4	0	0.2	0	0.156592	6.39876e-05	6.70263	5.40908	19.2992
Primary Simulations	(1), Baseline	1	0.2	0.1	0.1	1000	NA	36	MedFix	20	1980	4	4	0	0.2	0	0.167506	0.000173926	6.70263	5.92595	11.5876
Primary Simulations	(1), Baseline	1	0.2	0.1	0.1	1000	NA	36	P-LASSO	20	1980	3	3	0	0.15	0	0.627141	0	6.70263	0.63357	90.5474
Primary Simulations	(1), Baseline	1	0.2	0.1	0.1	1000	NA	36	One-at-a-time	20	1980	3	3	0	0.15	0	0.232159	0.00672791	6.70263	11.1365	66.1514
Primary Simulations	(1), Baseline	1	0.2	0.1	0.1	1000	NA	36	PCMA	20	1980	NA	NA	NA	NA	NA	NA	NA	6.70263	1.42259	78.7756
Primary Simulations	(1), Baseline	1	0.2	0.1	0.1	1000	NA	36	HILMA	20	1980	NA	NA	NA	NA	NA	NA	NA	6.70263	5.09025	24.0558
Primary Simulations	(1), Baseline	1	0.2	0.1	0.1	1000	NA	36	PMED	20	1980	NA	NA	NA	NA	NA	NA	NA	6.70263	3.76668	43.8029
Primary Simulations	(1), Baseline	1	0.2	0.1	0.1	1000	NA	37	BSLMM	20	1980	0	0	0	0	0	0.143	8.77413e-05	6.70263	3.92963	41.3718
Primary Simulations	(1), Baseline	1	0.2	0.1	0.1	1000	NA	37	HDMA	20	1980	4	4	0	0.2	0	0.0740761	0.000233545	6.70263	6.2267	7.10059
Primary Simulations	(1), Baseline	1	0.2	0.1	0.1	1000	NA	37	HIMA	20	1980	4	4	0	0.2	0	0.113831	4.33996e-06	6.70263	5.40305	19.3891
Primary Simulations	(1), Baseline	1	0.2	0.1	0.1	1000	NA	37	MedFix	20	1980	3	3	0	0.15	0	0.105261	1.29407e-05	6.70263	5.67865	15.2773
Primary Simulations	(1), Baseline	1	0.2	0.1	0.1	1000	NA	37	P-LASSO	20	1980	3	3	0	0.15	0	0.567552	0	6.70263	0.897041	86.6166
Primary Simulations	(1), Baseline	1	0.2	0.1	0.1	1000	NA	37	One-at-a-time	20	1980	3	3	0	0.15	0	0.117162	0.00510651	6.70263	-0.0173875	100.259
Primary Simulations	(1), Baseline	1	0.2	0.1	0.1	1000	NA	37	PCMA	20	1980	NA	NA	NA	NA	NA	NA	NA	6.70263	1.08305	83.8414
Primary Simulations	(1), Baseline	1	0.2	0.1	0.1	1000	NA	37	HILMA	20	1980	NA	NA	NA	NA	NA	NA	NA	6.70263	5.37502	19.8073
Primary Simulations	(1), Baseline	1	0.2	0.1	0.1	1000	NA	37	PMED	20	1980	NA	NA	NA	NA	NA	NA	NA	6.70263	4.75548	29.0505
Primary Simulations	(1), Baseline	1	0.2	0.1	0.1	1000	NA	38	BSLMM	20	1980	8	8	0	0.4	0	0.0778351	5.24155e-05	6.70263	6.21103	7.33443
Primary Simulations	(1), Baseline	1	0.2	0.1	0.1	1000	NA	38	HDMA	20	1980	6	6	0	0.3	0	0.0615732	4.27846e-05	6.70263	7.1058	6.0151
Primary Simulations	(1), Baseline	1	0.2	0.1	0.1	1000	NA	38	HIMA	20	1980	3	3	0	0.15	0	0.114312	1.58256e-05	6.70263	6.30929	5.86839
Primary Simulations	(1), Baseline	1	0.2	0.1	0.1	1000	NA	38	MedFix	20	1980	3	3	0	0.15	0	0.117213	3.2351e-05	6.70263	6.37608	4.87189
Primary Simulations	(1), Baseline	1	0.2	0.1	0.1	1000	NA	38	P-LASSO	20	1980	6	6	0	0.3	0	0.433729	0	6.70263	1.82734	72.737
Primary Simulations	(1), Baseline	1	0.2	0.1	0.1	1000	NA	38	One-at-a-time	20	1980	5	5	0	0.25	0	0.0878373	0.0034177	6.70263	17.5885	162.412
Primary Simulations	(1), Baseline	1	0.2	0.1	0.1	1000	NA	38	PCMA	20	1980	NA	NA	NA	NA	NA	NA	NA	6.70263	4.81425	28.1738
Primary Simulations	(1), Baseline	1	0.2	0.1	0.1	1000	NA	38	HILMA	20	1980	NA	NA	NA	NA	NA	NA	NA	6.70263	6.54933	2.2871
Primary Simulations	(1), Baseline	1	0.2	0.1	0.1	1000	NA	38	PMED	20	1980	NA	NA	NA	NA	NA	NA	NA	6.70263	6.299	6.02191
Primary Simulations	(1), Baseline	1	0.2	0.1	0.1	1000	NA	39	BSLMM	20	1980	10	9	1	0.45	0.000505051	0.0982957	2.39827e-05	6.70263	6.86922	2.48553
Primary Simulations	(1), Baseline	1	0.2	0.1	0.1	1000	NA	39	HDMA	20	1980	5	5	0	0.25	0	0.0610279	2.58505e-05	6.70263	6.10331	8.94156
Primary Simulations	(1), Baseline	1	0.2	0.1	0.1	1000	NA	39	HIMA	20	1980	3	3	0	0.15	0	0.119363	1.18919e-05	6.70263	6.51729	2.76519
Primary Simulations	(1), Baseline	1	0.2	0.1	0.1	1000	NA	39	MedFix	20	1980	4	4	0	0.2	0	0.0964075	1.36724e-05	6.70263	6.50036	3.01777
Primary Simulations	(1), Baseline	1	0.2	0.1	0.1	1000	NA	39	P-LASSO	20	1980	6	6	0	0.3	0	0.369974	0	6.70263	2.3192	65.3987
Primary Simulations	(1), Baseline	1	0.2	0.1	0.1	1000	NA	39	One-at-a-time	20	1980	5	5	0	0.25	0	0.125236	0.00318266	6.70263	3.81927	43.0184
Primary Simulations	(1), Baseline	1	0.2	0.1	0.1	1000	NA	39	PCMA	20	1980	NA	NA	NA	NA	NA	NA	NA	6.70263	3.13416	53.2399
Primary Simulations	(1), Baseline	1	0.2	0.1	0.1	1000	NA	39	HILMA	20	1980	NA	NA	NA	NA	NA	NA	NA	6.70263	6.72122	0.277346
Primary Simulations	(1), Baseline	1	0.2	0.1	0.1	1000	NA	39	PMED	20	1980	NA	NA	NA	NA	NA	NA	NA	6.70263	6.58037	1.82402
Primary Simulations	(1), Baseline	1	0.2	0.1	0.1	1000	NA	40	BSLMM	20	1980	5	5	0	0.25	0	0.0827364	5.22828e-05	6.70263	6.50324	2.97473
Primary Simulations	(1), Baseline	1	0.2	0.1	0.1	1000	NA	40	HDMA	20	1980	4	4	0	0.2	0	0.0949983	1.11385e-05	6.70263	6.50262	2.98402
Primary Simulations	(1), Baseline	1	0.2	0.1	0.1	1000	NA	40	HIMA	20	1980	4	4	0	0.2	0	0.0905313	4.59364e-06	6.70263	6.85135	2.2189
Primary Simulations	(1), Baseline	1	0.2	0.1	0.1	1000	NA	40	MedFix	20	1980	4	4	0	0.2	0	0.096558	7.07904e-06	6.70263	6.89736	2.90534
Primary Simulations	(1), Baseline	1	0.2	0.1	0.1	1000	NA	40	P-LASSO	20	1980	2	2	0	0.1	0	0.633815	0	6.70263	0.561403	91.6241
Primary Simulations	(1), Baseline	1	0.2	0.1	0.1	1000	NA	40	One-at-a-time	20	1980	2	2	0	0.1	0	0.261076	0.00941458	6.70263	14.8121	120.989
Primary Simulations	(1), Baseline	1	0.2	0.1	0.1	1000	NA	40	PCMA	20	1980	NA	NA	NA	NA	NA	NA	NA	6.70263	4.60262	31.3312
Primary Simulations	(1), Baseline	1	0.2	0.1	0.1	1000	NA	40	HILMA	20	1980	NA	NA	NA	NA	NA	NA	NA	6.70263	6.42733	4.10732
Primary Simulations	(1), Baseline	1	0.2	0.1	0.1	1000	NA	40	PMED	20	1980	NA	NA	NA	NA	NA	NA	NA	6.70263	5.11719	23.654
Primary Simulations	(1), Baseline	1	0.2	0.1	0.1	1000	NA	41	BSLMM	20	1980	4	4	0	0.2	0	0.168389	3.23168e-05	6.70263	4.12282	38.4894
Primary Simulations	(1), Baseline	1	0.2	0.1	0.1	1000	NA	41	HDMA	20	1980	3	3	0	0.15	0	0.166294	2.51622e-05	6.70263	5.13434	23.3981
Primary Simulations	(1), Baseline	1	0.2	0.1	0.1	1000	NA	41	HIMA	20	1980	3	3	0	0.15	0	0.150821	1.93043e-05	6.70263	4.85561	27.5566
Primary Simulations	(1), Baseline	1	0.2	0.1	0.1	1000	NA	41	MedFix	20	1980	2	2	0	0.1	0	0.147855	1.59679e-05	6.70263	4.61706	31.1156
Primary Simulations	(1), Baseline	1	0.2	0.1	0.1	1000	NA	41	P-LASSO	20	1980	3	3	0	0.15	0	0.354246	0	6.70263	2.22867	66.7493
Primary Simulations	(1), Baseline	1	0.2	0.1	0.1	1000	NA	41	One-at-a-time	20	1980	3	3	0	0.15	0	0.15561	0.00358072	6.70263	1.61406	75.919
Primary Simulations	(1), Baseline	1	0.2	0.1	0.1	1000	NA	41	PCMA	20	1980	NA	NA	NA	NA	NA	NA	NA	6.70263	2.97652	55.5918
Primary Simulations	(1), Baseline	1	0.2	0.1	0.1	1000	NA	41	HILMA	20	1980	NA	NA	NA	NA	NA	NA	NA	6.70263	4.9283	26.4722
Primary Simulations	(1), Baseline	1	0.2	0.1	0.1	1000	NA	41	PMED	20	1980	NA	NA	NA	NA	NA	NA	NA	6.70263	4.35306	35.0544
Primary Simulations	(1), Baseline	1	0.2	0.1	0.1	1000	NA	42	BSLMM	20	1980	4	4	0	0.2	0	0.0998108	5.13127e-05	6.70263	5.58894	16.6157
Primary Simulations	(1), Baseline	1	0.2	0.1	0.1	1000	NA	42	HDMA	20	1980	10	9	1	0.45	0.000505051	0.0836102	5.33529e-05	6.70263	5.68469	15.1872
Primary Simulations	(1), Baseline	1	0.2	0.1	0.1	1000	NA	42	HIMA	20	1980	5	5	0	0.25	0	0.0650679	4.5989e-05	6.70263	5.57095	16.8841
Primary Simulations	(1), Baseline	1	0.2	0.1	0.1	1000	NA	42	MedFix	20	1980	2	2	0	0.1	0	0.0967966	3.85511e-05	6.70263	5.06861	24.3787
Primary Simulations	(1), Baseline	1	0.2	0.1	0.1	1000	NA	42	P-LASSO	20	1980	0	0	0	0	0	0.763117	0	6.70263	0	100
Primary Simulations	(1), Baseline	1	0.2	0.1	0.1	1000	NA	42	One-at-a-time	20	1980	5	5	0	0.25	0	0.126327	0.0028747	6.70263	13.0022	93.9859
Primary Simulations	(1), Baseline	1	0.2	0.1	0.1	1000	NA	42	PCMA	20	1980	NA	NA	NA	NA	NA	NA	NA	6.70263	2.97112	55.6723
Primary Simulations	(1), Baseline	1	0.2	0.1	0.1	1000	NA	42	HILMA	20	1980	NA	NA	NA	NA	NA	NA	NA	6.70263	6.08824	9.1664
Primary Simulations	(1), Baseline	1	0.2	0.1	0.1	1000	NA	42	PMED	20	1980	NA	NA	NA	NA	NA	NA	NA	6.70263	5.18564	22.6327
Primary Simulations	(1), Baseline	1	0.2	0.1	0.1	1000	NA	43	BSLMM	20	1980	13	12	1	0.6	0.000505051	0.105766	4.02262e-05	6.70263	5.32208	20.5972
Primary Simulations	(1), Baseline	1	0.2	0.1	0.1	1000	NA	43	HDMA	20	1980	2	2	0	0.1	0	0.175695	2.81426e-05	6.70263	4.27593	36.2052
Primary Simulations	(1), Baseline	1	0.2	0.1	0.1	1000	NA	43	HIMA	20	1980	2	2	0	0.1	0	0.160795	1.19276e-05	6.70263	4.65278	30.5828
Primary Simulations	(1), Baseline	1	0.2	0.1	0.1	1000	NA	43	MedFix	20	1980	2	2	0	0.1	0	0.163667	1.48086e-05	6.70263	4.92658	26.4978
Primary Simulations	(1), Baseline	1	0.2	0.1	0.1	1000	NA	43	P-LASSO	20	1980	3	3	0	0.15	0	0.391412	0	6.70263	1.83458	72.6289
Primary Simulations	(1), Baseline	1	0.2	0.1	0.1	1000	NA	43	One-at-a-time	20	1980	4	4	0	0.2	0	0.10536	0.00308491	6.70263	2.76742	58.7114
Primary Simulations	(1), Baseline	1	0.2	0.1	0.1	1000	NA	43	PCMA	20	1980	NA	NA	NA	NA	NA	NA	NA	6.70263	3.67353	45.1927
Primary Simulations	(1), Baseline	1	0.2	0.1	0.1	1000	NA	43	HILMA	20	1980	NA	NA	NA	NA	NA	NA	NA	6.70263	5.16722	22.9075
Primary Simulations	(1), Baseline	1	0.2	0.1	0.1	1000	NA	43	PMED	20	1980	NA	NA	NA	NA	NA	NA	NA	6.70263	4.71466	29.6595
Primary Simulations	(1), Baseline	1	0.2	0.1	0.1	1000	NA	44	BSLMM	20	1980	3	3	0	0.15	0	0.0991216	6.52943e-05	6.70263	5.89095	12.1099
Primary Simulations	(1), Baseline	1	0.2	0.1	0.1	1000	NA	44	HDMA	20	1980	3	3	0	0.15	0	0.113714	3.22712e-05	6.70263	5.72248	14.6233
Primary Simulations	(1), Baseline	1	0.2	0.1	0.1	1000	NA	44	HIMA	20	1980	3	3	0	0.15	0	0.128509	1.46421e-05	6.70263	5.73652	14.4139
Primary Simulations	(1), Baseline	1	0.2	0.1	0.1	1000	NA	44	MedFix	20	1980	3	3	0	0.15	0	0.122891	2.65311e-05	6.70263	6.22048	7.19343
Primary Simulations	(1), Baseline	1	0.2	0.1	0.1	1000	NA	44	P-LASSO	20	1980	0	0	0	0	0	0.763117	0	6.70263	0	100
Primary Simulations	(1), Baseline	1	0.2	0.1	0.1	1000	NA	44	One-at-a-time	20	1980	2	2	0	0.1	0	0.165257	0.00812157	6.70263	8.04043	19.9594
Primary Simulations	(1), Baseline	1	0.2	0.1	0.1	1000	NA	44	PCMA	20	1980	NA	NA	NA	NA	NA	NA	NA	6.70263	4.44569	33.6724
Primary Simulations	(1), Baseline	1	0.2	0.1	0.1	1000	NA	44	HILMA	20	1980	NA	NA	NA	NA	NA	NA	NA	6.70263	6.83872	2.03044
Primary Simulations	(1), Baseline	1	0.2	0.1	0.1	1000	NA	44	PMED	20	1980	NA	NA	NA	NA	NA	NA	NA	6.70263	5.23651	21.8737
Primary Simulations	(1), Baseline	1	0.2	0.1	0.1	1000	NA	45	BSLMM	20	1980	8	8	0	0.4	0	0.0951401	4.59437e-05	6.70263	5.27384	21.3168
Primary Simulations	(1), Baseline	1	0.2	0.1	0.1	1000	NA	45	HDMA	20	1980	4	4	0	0.2	0	0.0987118	1.01851e-05	6.70263	4.89457	26.9754
Primary Simulations	(1), Baseline	1	0.2	0.1	0.1	1000	NA	45	HIMA	20	1980	4	4	0	0.2	0	0.103899	8.82996e-06	6.70263	5.17802	22.7463
Primary Simulations	(1), Baseline	1	0.2	0.1	0.1	1000	NA	45	MedFix	20	1980	4	4	0	0.2	0	0.127037	2.31702e-06	6.70263	5.90105	11.9592
Primary Simulations	(1), Baseline	1	0.2	0.1	0.1	1000	NA	45	P-LASSO	20	1980	3	3	0	0.15	0	0.583276	0	6.70263	0.851437	87.297
Primary Simulations	(1), Baseline	1	0.2	0.1	0.1	1000	NA	45	One-at-a-time	20	1980	3	3	0	0.15	0	0.224114	0.0102572	6.70263	8.56138	27.7316
Primary Simulations	(1), Baseline	1	0.2	0.1	0.1	1000	NA	45	PCMA	20	1980	NA	NA	NA	NA	NA	NA	NA	6.70263	3.98752	40.5081
Primary Simulations	(1), Baseline	1	0.2	0.1	0.1	1000	NA	45	HILMA	20	1980	NA	NA	NA	NA	NA	NA	NA	6.70263	7.46318	11.3471
Primary Simulations	(1), Baseline	1	0.2	0.1	0.1	1000	NA	45	PMED	20	1980	NA	NA	NA	NA	NA	NA	NA	6.70263	5.61968	16.157
Primary Simulations	(1), Baseline	1	0.2	0.1	0.1	1000	NA	46	BSLMM	20	1980	10	9	1	0.45	0.000505051	0.0970746	5.73e-05	6.70263	4.73335	29.3807
Primary Simulations	(1), Baseline	1	0.2	0.1	0.1	1000	NA	46	HDMA	20	1980	5	5	0	0.25	0	0.118909	0.000154817	6.70263	4.25333	36.5423
Primary Simulations	(1), Baseline	1	0.2	0.1	0.1	1000	NA	46	HIMA	20	1980	5	5	0	0.25	0	0.13096	1.90498e-05	6.70263	5.11481	23.6894
Primary Simulations	(1), Baseline	1	0.2	0.1	0.1	1000	NA	46	MedFix	20	1980	4	4	0	0.2	0	0.125389	2.71112e-05	6.70263	5.30546	20.8451
Primary Simulations	(1), Baseline	1	0.2	0.1	0.1	1000	NA	46	P-LASSO	20	1980	4	4	0	0.2	0	0.416853	0	6.70263	1.88464	71.882
Primary Simulations	(1), Baseline	1	0.2	0.1	0.1	1000	NA	46	One-at-a-time	20	1980	4	4	0	0.2	0	0.0914171	0.00330569	6.70263	0.0389461	99.4189
Primary Simulations	(1), Baseline	1	0.2	0.1	0.1	1000	NA	46	PCMA	20	1980	NA	NA	NA	NA	NA	NA	NA	6.70263	2.44953	63.4542
Primary Simulations	(1), Baseline	1	0.2	0.1	0.1	1000	NA	46	HILMA	20	1980	NA	NA	NA	NA	NA	NA	NA	6.70263	5.06251	24.4698
Primary Simulations	(1), Baseline	1	0.2	0.1	0.1	1000	NA	46	PMED	20	1980	NA	NA	NA	NA	NA	NA	NA	6.70263	5.70696	14.8548
Primary Simulations	(1), Baseline	1	0.2	0.1	0.1	1000	NA	47	BSLMM	20	1980	4	4	0	0.2	0	0.128139	3.85787e-05	6.70263	4.21187	37.1609
Primary Simulations	(1), Baseline	1	0.2	0.1	0.1	1000	NA	47	HDMA	20	1980	3	3	0	0.15	0	0.125647	7.14765e-06	6.70263	4.51539	32.6325
Primary Simulations	(1), Baseline	1	0.2	0.1	0.1	1000	NA	47	HIMA	20	1980	3	3	0	0.15	0	0.145572	1.29473e-06	6.70263	4.67084	30.3133
Primary Simulations	(1), Baseline	1	0.2	0.1	0.1	1000	NA	47	MedFix	20	1980	2	2	0	0.1	0	0.1342	4.34736e-06	6.70263	4.61669	31.1211
Primary Simulations	(1), Baseline	1	0.2	0.1	0.1	1000	NA	47	P-LASSO	20	1980	3	3	0	0.15	0	0.560265	0	6.70263	0.923207	86.2262
Primary Simulations	(1), Baseline	1	0.2	0.1	0.1	1000	NA	47	One-at-a-time	20	1980	3	3	0	0.15	0	0.184886	0.00928024	6.70263	-12.2526	282.803
Primary Simulations	(1), Baseline	1	0.2	0.1	0.1	1000	NA	47	PCMA	20	1980	NA	NA	NA	NA	NA	NA	NA	6.70263	0.878472	86.8936
Primary Simulations	(1), Baseline	1	0.2	0.1	0.1	1000	NA	47	HILMA	20	1980	NA	NA	NA	NA	NA	NA	NA	6.70263	4.95482	26.0765
Primary Simulations	(1), Baseline	1	0.2	0.1	0.1	1000	NA	47	PMED	20	1980	NA	NA	NA	NA	NA	NA	NA	6.70263	4.7217	29.5546
Primary Simulations	(1), Baseline	1	0.2	0.1	0.1	1000	NA	48	BSLMM	20	1980	3	3	0	0.15	0	0.117654	8.73638e-05	6.70263	5.45105	18.673
Primary Simulations	(1), Baseline	1	0.2	0.1	0.1	1000	NA	48	HDMA	20	1980	2	2	0	0.1	0	0.161923	0.000803544	6.70263	6.87994	2.64537
Primary Simulations	(1), Baseline	1	0.2	0.1	0.1	1000	NA	48	HIMA	20	1980	2	2	0	0.1	0	0.160412	0.000275144	6.70263	5.637	15.8987
Primary Simulations	(1), Baseline	1	0.2	0.1	0.1	1000	NA	48	MedFix	20	1980	2	2	0	0.1	0	0.159891	1.06749e-05	6.70263	4.28681	36.0429
Primary Simulations	(1), Baseline	1	0.2	0.1	0.1	1000	NA	48	P-LASSO	20	1980	0	0	0	0	0	0.763117	0	6.70263	0	100
Primary Simulations	(1), Baseline	1	0.2	0.1	0.1	1000	NA	48	One-at-a-time	20	1980	2	2	0	0.1	0	0.132068	0.00650913	6.70263	13.6821	104.13
Primary Simulations	(1), Baseline	1	0.2	0.1	0.1	1000	NA	48	PCMA	20	1980	NA	NA	NA	NA	NA	NA	NA	6.70263	5.54431	17.2815
Primary Simulations	(1), Baseline	1	0.2	0.1	0.1	1000	NA	48	HILMA	20	1980	NA	NA	NA	NA	NA	NA	NA	6.70263	5.77041	13.9082
Primary Simulations	(1), Baseline	1	0.2	0.1	0.1	1000	NA	48	PMED	20	1980	NA	NA	NA	NA	NA	NA	NA	6.70263	5.06321	24.4593
Primary Simulations	(1), Baseline	1	0.2	0.1	0.1	1000	NA	49	BSLMM	20	1980	5	5	0	0.25	0	0.0781738	4.45011e-05	6.70263	4.08913	38.9921
Primary Simulations	(1), Baseline	1	0.2	0.1	0.1	1000	NA	49	HDMA	20	1980	5	5	0	0.25	0	0.0946004	1.7848e-05	6.70263	4.83453	27.8711
Primary Simulations	(1), Baseline	1	0.2	0.1	0.1	1000	NA	49	HIMA	20	1980	4	4	0	0.2	0	0.0911602	9.12089e-06	6.70263	4.65637	30.5292
Primary Simulations	(1), Baseline	1	0.2	0.1	0.1	1000	NA	49	MedFix	20	1980	4	4	0	0.2	0	0.0920281	1.24097e-05	6.70263	4.85223	27.6071
Primary Simulations	(1), Baseline	1	0.2	0.1	0.1	1000	NA	49	P-LASSO	20	1980	4	4	0	0.2	0	0.409996	0	6.70263	1.95339	70.8564
Primary Simulations	(1), Baseline	1	0.2	0.1	0.1	1000	NA	49	One-at-a-time	20	1980	3	3	0	0.15	0	0.162434	0.00410953	6.70263	0.552897	91.751
Primary Simulations	(1), Baseline	1	0.2	0.1	0.1	1000	NA	49	PCMA	20	1980	NA	NA	NA	NA	NA	NA	NA	6.70263	1.1639	82.6351
Primary Simulations	(1), Baseline	1	0.2	0.1	0.1	1000	NA	49	HILMA	20	1980	NA	NA	NA	NA	NA	NA	NA	6.70263	4.96763	25.8853
Primary Simulations	(1), Baseline	1	0.2	0.1	0.1	1000	NA	49	PMED	20	1980	NA	NA	NA	NA	NA	NA	NA	6.70263	5.72608	14.5697
Primary Simulations	(1), Baseline	1	0.2	0.1	0.1	1000	NA	50	BSLMM	20	1980	4	4	0	0.2	0	0.191987	5.13867e-05	6.70263	3.87103	42.2461
Primary Simulations	(1), Baseline	1	0.2	0.1	0.1	1000	NA	50	HDMA	20	1980	3	3	0	0.15	0	0.178697	7.67659e-06	6.70263	4.76279	28.9414
Primary Simulations	(1), Baseline	1	0.2	0.1	0.1	1000	NA	50	HIMA	20	1980	2	2	0	0.1	0	0.185289	1.13776e-07	6.70263	4.36957	34.8081
Primary Simulations	(1), Baseline	1	0.2	0.1	0.1	1000	NA	50	MedFix	20	1980	2	2	0	0.1	0	0.168889	5.48743e-06	6.70263	4.53311	32.3682
Primary Simulations	(1), Baseline	1	0.2	0.1	0.1	1000	NA	50	P-LASSO	20	1980	4	4	0	0.2	0	0.526138	0	6.70263	1.13204	83.1106
Primary Simulations	(1), Baseline	1	0.2	0.1	0.1	1000	NA	50	One-at-a-time	20	1980	2	2	0	0.1	0	0.200197	0.00428839	6.70263	8.54755	27.5254
Primary Simulations	(1), Baseline	1	0.2	0.1	0.1	1000	NA	50	PCMA	20	1980	NA	NA	NA	NA	NA	NA	NA	6.70263	4.55293	32.0725
Primary Simulations	(1), Baseline	1	0.2	0.1	0.1	1000	NA	50	HILMA	20	1980	NA	NA	NA	NA	NA	NA	NA	6.70263	3.93856	41.2386
Primary Simulations	(1), Baseline	1	0.2	0.1	0.1	1000	NA	50	PMED	20	1980	NA	NA	NA	NA	NA	NA	NA	6.70263	4.42075	34.0445
Primary Simulations	(1), Baseline	1	0.2	0.1	0.1	1000	NA	51	BSLMM	20	1980	4	4	0	0.2	0	0.0956864	3.93705e-05	6.70263	4.25039	36.5862
Primary Simulations	(1), Baseline	1	0.2	0.1	0.1	1000	NA	51	HDMA	20	1980	3	3	0	0.15	0	0.162426	7.10285e-06	6.70263	4.63755	30.8099
Primary Simulations	(1), Baseline	1	0.2	0.1	0.1	1000	NA	51	HIMA	20	1980	2	2	0	0.1	0	0.163065	9.25717e-07	6.70263	5.67264	15.367
Primary Simulations	(1), Baseline	1	0.2	0.1	0.1	1000	NA	51	MedFix	20	1980	3	3	0	0.15	0	0.159508	4.89556e-06	6.70263	4.64051	30.7658
Primary Simulations	(1), Baseline	1	0.2	0.1	0.1	1000	NA	51	P-LASSO	20	1980	2	2	0	0.1	0	0.32562	0	6.70263	2.28528	65.9048
Primary Simulations	(1), Baseline	1	0.2	0.1	0.1	1000	NA	51	One-at-a-time	20	1980	2	2	0	0.1	0	0.428566	0.00951227	6.70263	3.76713	43.7962
Primary Simulations	(1), Baseline	1	0.2	0.1	0.1	1000	NA	51	PCMA	20	1980	NA	NA	NA	NA	NA	NA	NA	6.70263	2.33184	65.21
Primary Simulations	(1), Baseline	1	0.2	0.1	0.1	1000	NA	51	HILMA	20	1980	NA	NA	NA	NA	NA	NA	NA	6.70263	5.41456	19.2174
Primary Simulations	(1), Baseline	1	0.2	0.1	0.1	1000	NA	51	PMED	20	1980	NA	NA	NA	NA	NA	NA	NA	6.70263	5.14854	23.1862
Primary Simulations	(1), Baseline	1	0.2	0.1	0.1	1000	NA	52	BSLMM	20	1980	5	5	0	0.25	0	0.101828	4.80039e-05	6.70263	4.9471	26.1917
Primary Simulations	(1), Baseline	1	0.2	0.1	0.1	1000	NA	52	HDMA	20	1980	5	5	0	0.25	0	0.0622892	0.000171742	6.70263	4.62428	31.008
Primary Simulations	(1), Baseline	1	0.2	0.1	0.1	1000	NA	52	HIMA	20	1980	3	3	0	0.15	0	0.143714	1.10701e-06	6.70263	5.48251	18.2036
Primary Simulations	(1), Baseline	1	0.2	0.1	0.1	1000	NA	52	MedFix	20	1980	2	2	0	0.1	0	0.151682	3.47962e-06	6.70263	5.44874	18.7074
Primary Simulations	(1), Baseline	1	0.2	0.1	0.1	1000	NA	52	P-LASSO	20	1980	3	3	0	0.15	0	0.480191	0	6.70263	1.37246	79.5235
Primary Simulations	(1), Baseline	1	0.2	0.1	0.1	1000	NA	52	One-at-a-time	20	1980	3	3	0	0.15	0	0.0509157	0.00323406	6.70263	3.411	49.1095
Primary Simulations	(1), Baseline	1	0.2	0.1	0.1	1000	NA	52	PCMA	20	1980	NA	NA	NA	NA	NA	NA	NA	6.70263	4.50141	32.8412
Primary Simulations	(1), Baseline	1	0.2	0.1	0.1	1000	NA	52	HILMA	20	1980	NA	NA	NA	NA	NA	NA	NA	6.70263	5.80128	13.4476
Primary Simulations	(1), Baseline	1	0.2	0.1	0.1	1000	NA	52	PMED	20	1980	NA	NA	NA	NA	NA	NA	NA	6.70263	6.21998	7.20093
Primary Simulations	(1), Baseline	1	0.2	0.1	0.1	1000	NA	53	BSLMM	20	1980	5	5	0	0.25	0	0.17083	5.24733e-05	6.70263	3.97184	40.7421
Primary Simulations	(1), Baseline	1	0.2	0.1	0.1	1000	NA	53	HDMA	20	1980	4	4	0	0.2	0	0.202126	1.97324e-05	6.70263	5.9421	11.3467
Primary Simulations	(1), Baseline	1	0.2	0.1	0.1	1000	NA	53	HIMA	20	1980	4	4	0	0.2	0	0.197793	1.06664e-05	6.70263	5.34506	20.2543
Primary Simulations	(1), Baseline	1	0.2	0.1	0.1	1000	NA	53	MedFix	20	1980	4	4	0	0.2	0	0.215551	1.47178e-05	6.70263	5.52322	17.5962
Primary Simulations	(1), Baseline	1	0.2	0.1	0.1	1000	NA	53	P-LASSO	20	1980	4	4	0	0.2	0	0.578858	0	6.70263	0.832618	87.5777
Primary Simulations	(1), Baseline	1	0.2	0.1	0.1	1000	NA	53	One-at-a-time	20	1980	3	3	0	0.15	0	0.182214	0.00553642	6.70263	13.0442	94.6126
Primary Simulations	(1), Baseline	1	0.2	0.1	0.1	1000	NA	53	PCMA	20	1980	NA	NA	NA	NA	NA	NA	NA	6.70263	1.91005	71.5029
Primary Simulations	(1), Baseline	1	0.2	0.1	0.1	1000	NA	53	HILMA	20	1980	NA	NA	NA	NA	NA	NA	NA	6.70263	5.13617	23.3708
Primary Simulations	(1), Baseline	1	0.2	0.1	0.1	1000	NA	53	PMED	20	1980	NA	NA	NA	NA	NA	NA	NA	6.70263	3.81566	43.0722
Primary Simulations	(1), Baseline	1	0.2	0.1	0.1	1000	NA	54	BSLMM	20	1980	4	4	0	0.2	0	0.129253	4.13867e-05	6.70263	4.54316	32.2182
Primary Simulations	(1), Baseline	1	0.2	0.1	0.1	1000	NA	54	HDMA	20	1980	3	3	0	0.15	0	0.144193	2.62742e-05	6.70263	4.34876	35.1186
Primary Simulations	(1), Baseline	1	0.2	0.1	0.1	1000	NA	54	HIMA	20	1980	3	3	0	0.15	0	0.15337	1.75262e-05	6.70263	4.88093	27.1788
Primary Simulations	(1), Baseline	1	0.2	0.1	0.1	1000	NA	54	MedFix	20	1980	3	3	0	0.15	0	0.165708	2.50116e-05	6.70263	4.93894	26.3133
Primary Simulations	(1), Baseline	1	0.2	0.1	0.1	1000	NA	54	P-LASSO	20	1980	4	4	0	0.2	0	0.405333	0	6.70263	2.02882	69.731
Primary Simulations	(1), Baseline	1	0.2	0.1	0.1	1000	NA	54	One-at-a-time	20	1980	5	5	0	0.25	0	0.206533	0.00526256	6.70263	4.03235	39.8393
Primary Simulations	(1), Baseline	1	0.2	0.1	0.1	1000	NA	54	PCMA	20	1980	NA	NA	NA	NA	NA	NA	NA	6.70263	2.77182	58.6458
Primary Simulations	(1), Baseline	1	0.2	0.1	0.1	1000	NA	54	HILMA	20	1980	NA	NA	NA	NA	NA	NA	NA	6.70263	5.46849	18.4128
Primary Simulations	(1), Baseline	1	0.2	0.1	0.1	1000	NA	54	PMED	20	1980	NA	NA	NA	NA	NA	NA	NA	6.70263	4.71049	29.7218
Primary Simulations	(1), Baseline	1	0.2	0.1	0.1	1000	NA	55	BSLMM	20	1980	7	7	0	0.35	0	0.105324	2.96396e-05	6.70263	5.34475	20.2588
Primary Simulations	(1), Baseline	1	0.2	0.1	0.1	1000	NA	55	HDMA	20	1980	4	4	0	0.2	0	0.12652	5.50527e-06	6.70263	6.01868	10.2041
Primary Simulations	(1), Baseline	1	0.2	0.1	0.1	1000	NA	55	HIMA	20	1980	2	2	0	0.1	0	0.154946	1.33318e-06	6.70263	5.3158	20.6908
Primary Simulations	(1), Baseline	1	0.2	0.1	0.1	1000	NA	55	MedFix	20	1980	2	2	0	0.1	0	0.143273	3.27632e-06	6.70263	5.46395	18.4805
Primary Simulations	(1), Baseline	1	0.2	0.1	0.1	1000	NA	55	P-LASSO	20	1980	4	4	0	0.2	0	0.384163	0	6.70263	2.07236	69.0814
Primary Simulations	(1), Baseline	1	0.2	0.1	0.1	1000	NA	55	One-at-a-time	20	1980	8	8	0	0.4	0	0.199338	0.00436881	6.70263	13.8551	106.711
Primary Simulations	(1), Baseline	1	0.2	0.1	0.1	1000	NA	55	PCMA	20	1980	NA	NA	NA	NA	NA	NA	NA	6.70263	3.55748	46.9241
Primary Simulations	(1), Baseline	1	0.2	0.1	0.1	1000	NA	55	HILMA	20	1980	NA	NA	NA	NA	NA	NA	NA	6.70263	5.53042	17.4887
Primary Simulations	(1), Baseline	1	0.2	0.1	0.1	1000	NA	55	PMED	20	1980	NA	NA	NA	NA	NA	NA	NA	6.70263	5.3712	19.8643
Primary Simulations	(1), Baseline	1	0.2	0.1	0.1	1000	NA	56	BSLMM	20	1980	5	5	0	0.25	0	0.135324	3.17746e-05	6.70263	4.06955	39.2843
Primary Simulations	(1), Baseline	1	0.2	0.1	0.1	1000	NA	56	HDMA	20	1980	4	4	0	0.2	0	0.0999982	3.75785e-05	6.70263	3.85134	42.5398
Primary Simulations	(1), Baseline	1	0.2	0.1	0.1	1000	NA	56	HIMA	20	1980	4	4	0	0.2	0	0.108007	3.03576e-05	6.70263	3.56504	46.8113
Primary Simulations	(1), Baseline	1	0.2	0.1	0.1	1000	NA	56	MedFix	20	1980	4	4	0	0.2	0	0.102757	3.54147e-05	6.70263	3.82192	42.9788
Primary Simulations	(1), Baseline	1	0.2	0.1	0.1	1000	NA	56	P-LASSO	20	1980	4	4	0	0.2	0	0.443545	0	6.70263	1.57234	76.5415
Primary Simulations	(1), Baseline	1	0.2	0.1	0.1	1000	NA	56	One-at-a-time	20	1980	2	2	0	0.1	0	0.0876602	0.00344018	6.70263	0.595738	91.1119
Primary Simulations	(1), Baseline	1	0.2	0.1	0.1	1000	NA	56	PCMA	20	1980	NA	NA	NA	NA	NA	NA	NA	6.70263	4.26969	36.2983
Primary Simulations	(1), Baseline	1	0.2	0.1	0.1	1000	NA	56	HILMA	20	1980	NA	NA	NA	NA	NA	NA	NA	6.70263	4.03335	39.8243
Primary Simulations	(1), Baseline	1	0.2	0.1	0.1	1000	NA	56	PMED	20	1980	NA	NA	NA	NA	NA	NA	NA	6.70263	4.21638	37.0936
Primary Simulations	(1), Baseline	1	0.2	0.1	0.1	1000	NA	57	BSLMM	20	1980	3	3	0	0.15	0	0.133013	5.76211e-05	6.70263	4.41044	34.1983
Primary Simulations	(1), Baseline	1	0.2	0.1	0.1	1000	NA	57	HDMA	20	1980	3	3	0	0.15	0	0.108699	0.000387943	6.70263	7.21736	7.67953
Primary Simulations	(1), Baseline	1	0.2	0.1	0.1	1000	NA	57	HIMA	20	1980	3	3	0	0.15	0	0.143015	5.6367e-06	6.70263	5.37099	19.8673
Primary Simulations	(1), Baseline	1	0.2	0.1	0.1	1000	NA	57	MedFix	20	1980	3	3	0	0.15	0	0.12395	0.00011996	6.70263	6.73405	0.46888
Primary Simulations	(1), Baseline	1	0.2	0.1	0.1	1000	NA	57	P-LASSO	20	1980	1	1	0	0.05	0	0.763117	0	6.70263	3.78965e-08	100
Primary Simulations	(1), Baseline	1	0.2	0.1	0.1	1000	NA	57	One-at-a-time	20	1980	2	2	0	0.1	0	0.195494	0.0041638	6.70263	4.23489	36.8175
Primary Simulations	(1), Baseline	1	0.2	0.1	0.1	1000	NA	57	PCMA	20	1980	NA	NA	NA	NA	NA	NA	NA	6.70263	2.41771	63.9289
Primary Simulations	(1), Baseline	1	0.2	0.1	0.1	1000	NA	57	HILMA	20	1980	NA	NA	NA	NA	NA	NA	NA	6.70263	5.53811	17.374
Primary Simulations	(1), Baseline	1	0.2	0.1	0.1	1000	NA	57	PMED	20	1980	NA	NA	NA	NA	NA	NA	NA	6.70263	4.80176	28.3601
Primary Simulations	(1), Baseline	1	0.2	0.1	0.1	1000	NA	58	BSLMM	20	1980	2	2	0	0.1	0	0.506927	5.41839e-05	6.70263	1.40697	79.0086
Primary Simulations	(1), Baseline	1	0.2	0.1	0.1	1000	NA	58	HDMA	20	1980	6	6	0	0.3	0	0.0816229	5.20594e-06	6.70263	6.52217	2.69237
Primary Simulations	(1), Baseline	1	0.2	0.1	0.1	1000	NA	58	HIMA	20	1980	6	6	0	0.3	0	0.108468	1.18787e-06	6.70263	7.04932	5.17249
Primary Simulations	(1), Baseline	1	0.2	0.1	0.1	1000	NA	58	MedFix	20	1980	6	6	0	0.3	0	0.0970383	1.3855e-06	6.70263	7.11556	6.16079
Primary Simulations	(1), Baseline	1	0.2	0.1	0.1	1000	NA	58	P-LASSO	20	1980	5	5	0	0.25	0	0.328572	0	6.70263	2.79832	58.2504
Primary Simulations	(1), Baseline	1	0.2	0.1	0.1	1000	NA	58	One-at-a-time	20	1980	6	6	0	0.3	0	0.18602	0.00543319	6.70263	0.438732	93.4543
Primary Simulations	(1), Baseline	1	0.2	0.1	0.1	1000	NA	58	PCMA	20	1980	NA	NA	NA	NA	NA	NA	NA	6.70263	3.13044	53.2953
Primary Simulations	(1), Baseline	1	0.2	0.1	0.1	1000	NA	58	HILMA	20	1980	NA	NA	NA	NA	NA	NA	NA	6.70263	6.22929	7.06195
Primary Simulations	(1), Baseline	1	0.2	0.1	0.1	1000	NA	58	PMED	20	1980	NA	NA	NA	NA	NA	NA	NA	6.70263	5.17897	22.7322
Primary Simulations	(1), Baseline	1	0.2	0.1	0.1	1000	NA	59	BSLMM	20	1980	3	3	0	0.15	0	0.118358	4.91282e-05	6.70263	5.03531	24.8756
Primary Simulations	(1), Baseline	1	0.2	0.1	0.1	1000	NA	59	HDMA	20	1980	2	2	0	0.1	0	0.121311	0.000171176	6.70263	6.0731	9.39227
Primary Simulations	(1), Baseline	1	0.2	0.1	0.1	1000	NA	59	HIMA	20	1980	3	3	0	0.15	0	0.150549	2.10547e-06	6.70263	5.08349	24.1567
Primary Simulations	(1), Baseline	1	0.2	0.1	0.1	1000	NA	59	MedFix	20	1980	2	2	0	0.1	0	0.158317	2.9334e-06	6.70263	5.12281	23.5702
Primary Simulations	(1), Baseline	1	0.2	0.1	0.1	1000	NA	59	P-LASSO	20	1980	3	3	0	0.15	0	0.458095	0	6.70263	1.50886	77.4886
Primary Simulations	(1), Baseline	1	0.2	0.1	0.1	1000	NA	59	One-at-a-time	20	1980	4	4	0	0.2	0	0.0945844	0.00290468	6.70263	2.52707	62.2973
Primary Simulations	(1), Baseline	1	0.2	0.1	0.1	1000	NA	59	PCMA	20	1980	NA	NA	NA	NA	NA	NA	NA	6.70263	3.43019	48.8232
Primary Simulations	(1), Baseline	1	0.2	0.1	0.1	1000	NA	59	HILMA	20	1980	NA	NA	NA	NA	NA	NA	NA	6.70263	4.85871	27.5103
Primary Simulations	(1), Baseline	1	0.2	0.1	0.1	1000	NA	59	PMED	20	1980	NA	NA	NA	NA	NA	NA	NA	6.70263	4.85167	27.6153
Primary Simulations	(1), Baseline	1	0.2	0.1	0.1	1000	NA	60	BSLMM	20	1980	0	0	0	0	0	0.20722	6.4481e-05	6.70263	2.78565	58.4395
Primary Simulations	(1), Baseline	1	0.2	0.1	0.1	1000	NA	60	HDMA	20	1980	6	6	0	0.3	0	0.0909322	0.000178874	6.70263	7.01235	4.62085
Primary Simulations	(1), Baseline	1	0.2	0.1	0.1	1000	NA	60	HIMA	20	1980	3	3	0	0.15	0	0.122044	2.33718e-06	6.70263	5.17342	22.815
Primary Simulations	(1), Baseline	1	0.2	0.1	0.1	1000	NA	60	MedFix	20	1980	4	4	0	0.2	0	0.123875	1.00467e-06	6.70263	5.33408	20.4181
Primary Simulations	(1), Baseline	1	0.2	0.1	0.1	1000	NA	60	P-LASSO	20	1980	5	5	0	0.25	0	0.460053	0	6.70263	1.55608	76.7841
Primary Simulations	(1), Baseline	1	0.2	0.1	0.1	1000	NA	60	One-at-a-time	20	1980	6	6	0	0.3	0	0.091795	0.00226991	6.70263	3.64577	45.6069
Primary Simulations	(1), Baseline	1	0.2	0.1	0.1	1000	NA	60	PCMA	20	1980	NA	NA	NA	NA	NA	NA	NA	6.70263	1.23202	81.6188
Primary Simulations	(1), Baseline	1	0.2	0.1	0.1	1000	NA	60	HILMA	20	1980	NA	NA	NA	NA	NA	NA	NA	6.70263	5.80316	13.4196
Primary Simulations	(1), Baseline	1	0.2	0.1	0.1	1000	NA	60	PMED	20	1980	NA	NA	NA	NA	NA	NA	NA	6.70263	4.62861	30.9433
Primary Simulations	(1), Baseline	1	0.2	0.1	0.1	1000	NA	61	BSLMM	20	1980	5	5	0	0.25	0	0.108033	4.58167e-05	6.70263	4.46495	33.3851
Primary Simulations	(1), Baseline	1	0.2	0.1	0.1	1000	NA	61	HDMA	20	1980	3	3	0	0.15	0	0.109648	0.000182428	6.70263	5.33681	20.3774
Primary Simulations	(1), Baseline	1	0.2	0.1	0.1	1000	NA	61	HIMA	20	1980	3	3	0	0.15	0	0.117482	1.43751e-05	6.70263	5.50819	17.8204
Primary Simulations	(1), Baseline	1	0.2	0.1	0.1	1000	NA	61	MedFix	20	1980	3	3	0	0.15	0	0.109908	2.17725e-05	6.70263	6.28698	6.20133
Primary Simulations	(1), Baseline	1	0.2	0.1	0.1	1000	NA	61	P-LASSO	20	1980	5	5	0	0.25	0	0.446678	0	6.70263	1.60271	76.0883
Primary Simulations	(1), Baseline	1	0.2	0.1	0.1	1000	NA	61	One-at-a-time	20	1980	5	5	0	0.25	0	0.0955426	0.00310293	6.70263	1.13516	83.064
Primary Simulations	(1), Baseline	1	0.2	0.1	0.1	1000	NA	61	PCMA	20	1980	NA	NA	NA	NA	NA	NA	NA	6.70263	1.21829	81.8237
Primary Simulations	(1), Baseline	1	0.2	0.1	0.1	1000	NA	61	HILMA	20	1980	NA	NA	NA	NA	NA	NA	NA	6.70263	5.30989	20.779
Primary Simulations	(1), Baseline	1	0.2	0.1	0.1	1000	NA	61	PMED	20	1980	NA	NA	NA	NA	NA	NA	NA	6.70263	5.11205	23.7307
Primary Simulations	(1), Baseline	1	0.2	0.1	0.1	1000	NA	62	BSLMM	20	1980	6	6	0	0.3	0	0.100708	4.74749e-05	6.70263	4.66315	30.428
Primary Simulations	(1), Baseline	1	0.2	0.1	0.1	1000	NA	62	HDMA	20	1980	4	4	0	0.2	0	0.0793617	2.2556e-05	6.70263	4.51656	32.615
Primary Simulations	(1), Baseline	1	0.2	0.1	0.1	1000	NA	62	HIMA	20	1980	4	4	0	0.2	0	0.0781365	1.42696e-05	6.70263	4.75831	29.0084
Primary Simulations	(1), Baseline	1	0.2	0.1	0.1	1000	NA	62	MedFix	20	1980	4	4	0	0.2	0	0.0776274	2.047e-05	6.70263	4.64526	30.695
Primary Simulations	(1), Baseline	1	0.2	0.1	0.1	1000	NA	62	P-LASSO	20	1980	4	4	0	0.2	0	0.498235	0	6.70263	1.27238	81.0167
Primary Simulations	(1), Baseline	1	0.2	0.1	0.1	1000	NA	62	One-at-a-time	20	1980	5	5	0	0.25	0	0.12142	0.00661876	6.70263	9.25651	38.1027
Primary Simulations	(1), Baseline	1	0.2	0.1	0.1	1000	NA	62	PCMA	20	1980	NA	NA	NA	NA	NA	NA	NA	6.70263	3.39852	49.2957
Primary Simulations	(1), Baseline	1	0.2	0.1	0.1	1000	NA	62	HILMA	20	1980	NA	NA	NA	NA	NA	NA	NA	6.70263	5.29906	20.9406
Primary Simulations	(1), Baseline	1	0.2	0.1	0.1	1000	NA	62	PMED	20	1980	NA	NA	NA	NA	NA	NA	NA	6.70263	4.58707	31.5631
Primary Simulations	(1), Baseline	1	0.2	0.1	0.1	1000	NA	63	BSLMM	20	1980	4	4	0	0.2	0	0.125977	3.44173e-05	6.70263	4.40062	34.3449
Primary Simulations	(1), Baseline	1	0.2	0.1	0.1	1000	NA	63	HDMA	20	1980	4	4	0	0.2	0	0.107605	2.56275e-05	6.70263	4.67002	30.3255
Primary Simulations	(1), Baseline	1	0.2	0.1	0.1	1000	NA	63	HIMA	20	1980	4	4	0	0.2	0	0.110812	1.26677e-05	6.70263	5.38268	19.693
Primary Simulations	(1), Baseline	1	0.2	0.1	0.1	1000	NA	63	MedFix	20	1980	3	3	0	0.15	0	0.106052	2.15664e-05	6.70263	5.5665	16.9506
Primary Simulations	(1), Baseline	1	0.2	0.1	0.1	1000	NA	63	P-LASSO	20	1980	3	3	0	0.15	0	0.377413	0	6.70263	2.04678	69.4631
Primary Simulations	(1), Baseline	1	0.2	0.1	0.1	1000	NA	63	One-at-a-time	20	1980	2	2	0	0.1	0	0.13023	0.00333688	6.70263	5.73408	14.4503
Primary Simulations	(1), Baseline	1	0.2	0.1	0.1	1000	NA	63	PCMA	20	1980	NA	NA	NA	NA	NA	NA	NA	6.70263	1.33683	80.0551
Primary Simulations	(1), Baseline	1	0.2	0.1	0.1	1000	NA	63	HILMA	20	1980	NA	NA	NA	NA	NA	NA	NA	6.70263	4.47159	33.2861
Primary Simulations	(1), Baseline	1	0.2	0.1	0.1	1000	NA	63	PMED	20	1980	NA	NA	NA	NA	NA	NA	NA	6.70263	4.84392	27.731
Primary Simulations	(1), Baseline	1	0.2	0.1	0.1	1000	NA	64	BSLMM	20	1980	5	5	0	0.25	0	0.496183	5.43465e-05	6.70263	1.5586	76.7464
Primary Simulations	(1), Baseline	1	0.2	0.1	0.1	1000	NA	64	HDMA	20	1980	3	3	0	0.15	0	0.139735	2.12509e-05	6.70263	5.87847	12.2961
Primary Simulations	(1), Baseline	1	0.2	0.1	0.1	1000	NA	64	HIMA	20	1980	2	2	0	0.1	0	0.152521	5.88324e-06	6.70263	5.40817	19.3127
Primary Simulations	(1), Baseline	1	0.2	0.1	0.1	1000	NA	64	MedFix	20	1980	2	2	0	0.1	0	0.156259	1.29197e-05	6.70263	5.34508	20.254
Primary Simulations	(1), Baseline	1	0.2	0.1	0.1	1000	NA	64	P-LASSO	20	1980	5	5	0	0.25	0	0.337285	0	6.70263	2.36285	64.7475
Primary Simulations	(1), Baseline	1	0.2	0.1	0.1	1000	NA	64	One-at-a-time	20	1980	5	5	0	0.25	0	0.125189	0.0032944	6.70263	1.02331	84.7328
Primary Simulations	(1), Baseline	1	0.2	0.1	0.1	1000	NA	64	PCMA	20	1980	NA	NA	NA	NA	NA	NA	NA	6.70263	3.26852	51.2352
Primary Simulations	(1), Baseline	1	0.2	0.1	0.1	1000	NA	64	HILMA	20	1980	NA	NA	NA	NA	NA	NA	NA	6.70263	5.31384	20.72
Primary Simulations	(1), Baseline	1	0.2	0.1	0.1	1000	NA	64	PMED	20	1980	NA	NA	NA	NA	NA	NA	NA	6.70263	5.35521	20.1028
Primary Simulations	(1), Baseline	1	0.2	0.1	0.1	1000	NA	65	BSLMM	20	1980	0	0	0	0	0	0.444135	8.65959e-05	6.70263	2.05175	69.3888
Primary Simulations	(1), Baseline	1	0.2	0.1	0.1	1000	NA	65	HDMA	20	1980	4	4	0	0.2	0	0.122678	2.89975e-05	6.70263	4.36377	34.8946
Primary Simulations	(1), Baseline	1	0.2	0.1	0.1	1000	NA	65	HIMA	20	1980	4	4	0	0.2	0	0.110932	1.01189e-05	6.70263	4.62039	31.066
Primary Simulations	(1), Baseline	1	0.2	0.1	0.1	1000	NA	65	MedFix	20	1980	4	4	0	0.2	0	0.11651	1.09572e-05	6.70263	4.72608	29.4892
Primary Simulations	(1), Baseline	1	0.2	0.1	0.1	1000	NA	65	P-LASSO	20	1980	5	5	0	0.25	0	0.418376	0	6.70263	1.88252	71.9137
Primary Simulations	(1), Baseline	1	0.2	0.1	0.1	1000	NA	65	One-at-a-time	20	1980	5	5	0	0.25	0	0.112984	0.00329981	6.70263	7.16637	6.9188
Primary Simulations	(1), Baseline	1	0.2	0.1	0.1	1000	NA	65	PCMA	20	1980	NA	NA	NA	NA	NA	NA	NA	6.70263	2.62598	60.8216
Primary Simulations	(1), Baseline	1	0.2	0.1	0.1	1000	NA	65	HILMA	20	1980	NA	NA	NA	NA	NA	NA	NA	6.70263	5.06525	24.4288
Primary Simulations	(1), Baseline	1	0.2	0.1	0.1	1000	NA	65	PMED	20	1980	NA	NA	NA	NA	NA	NA	NA	6.70263	4.73399	29.3712
Primary Simulations	(1), Baseline	1	0.2	0.1	0.1	1000	NA	66	BSLMM	20	1980	6	6	0	0.3	0	0.102619	4.35311e-05	6.70263	4.63006	30.9218
Primary Simulations	(1), Baseline	1	0.2	0.1	0.1	1000	NA	66	HDMA	20	1980	5	5	0	0.25	0	0.117123	4.45362e-05	6.70263	3.61335	46.0905
Primary Simulations	(1), Baseline	1	0.2	0.1	0.1	1000	NA	66	HIMA	20	1980	4	4	0	0.2	0	0.129334	2.40708e-06	6.70263	4.86598	27.4019
Primary Simulations	(1), Baseline	1	0.2	0.1	0.1	1000	NA	66	MedFix	20	1980	5	5	0	0.25	0	0.0987866	2.21165e-05	6.70263	4.24685	36.6391
Primary Simulations	(1), Baseline	1	0.2	0.1	0.1	1000	NA	66	P-LASSO	20	1980	3	3	0	0.15	0	0.475366	0	6.70263	1.41981	78.8171
Primary Simulations	(1), Baseline	1	0.2	0.1	0.1	1000	NA	66	One-at-a-time	20	1980	2	2	0	0.1	0	0.107781	0.0041395	6.70263	7.10083	5.94105
Primary Simulations	(1), Baseline	1	0.2	0.1	0.1	1000	NA	66	PCMA	20	1980	NA	NA	NA	NA	NA	NA	NA	6.70263	1.61865	75.8505
Primary Simulations	(1), Baseline	1	0.2	0.1	0.1	1000	NA	66	HILMA	20	1980	NA	NA	NA	NA	NA	NA	NA	6.70263	4.73988	29.2833
Primary Simulations	(1), Baseline	1	0.2	0.1	0.1	1000	NA	66	PMED	20	1980	NA	NA	NA	NA	NA	NA	NA	6.70263	4.63397	30.8633
Primary Simulations	(1), Baseline	1	0.2	0.1	0.1	1000	NA	67	BSLMM	20	1980	10	9	1	0.45	0.000505051	0.101318	2.77024e-05	6.70263	5.2325	21.9336
Primary Simulations	(1), Baseline	1	0.2	0.1	0.1	1000	NA	67	HDMA	20	1980	2	2	0	0.1	0	0.149379	1.07238e-05	6.70263	5.07756	24.2452
Primary Simulations	(1), Baseline	1	0.2	0.1	0.1	1000	NA	67	HIMA	20	1980	2	2	0	0.1	0	0.150328	6.43036e-06	6.70263	5.10932	23.7713
Primary Simulations	(1), Baseline	1	0.2	0.1	0.1	1000	NA	67	MedFix	20	1980	2	2	0	0.1	0	0.152214	5.68964e-06	6.70263	5.17241	22.8301
Primary Simulations	(1), Baseline	1	0.2	0.1	0.1	1000	NA	67	P-LASSO	20	1980	2	2	0	0.1	0	0.32377	0	6.70263	2.29393	65.7756
Primary Simulations	(1), Baseline	1	0.2	0.1	0.1	1000	NA	67	One-at-a-time	20	1980	3	3	0	0.15	0	0.289943	0.00936024	6.70263	0.27487	95.8991
Primary Simulations	(1), Baseline	1	0.2	0.1	0.1	1000	NA	67	PCMA	20	1980	NA	NA	NA	NA	NA	NA	NA	6.70263	2.04195	69.535
Primary Simulations	(1), Baseline	1	0.2	0.1	0.1	1000	NA	67	HILMA	20	1980	NA	NA	NA	NA	NA	NA	NA	6.70263	5.85951	12.579
Primary Simulations	(1), Baseline	1	0.2	0.1	0.1	1000	NA	67	PMED	20	1980	NA	NA	NA	NA	NA	NA	NA	6.70263	5.15966	23.0203
Primary Simulations	(1), Baseline	1	0.2	0.1	0.1	1000	NA	68	BSLMM	20	1980	6	6	0	0.3	0	0.0581193	3.4922e-05	6.70263	5.8185	13.1908
Primary Simulations	(1), Baseline	1	0.2	0.1	0.1	1000	NA	68	HDMA	20	1980	6	6	0	0.3	0	0.0560396	2.31099e-05	6.70263	6.6855	0.255474
Primary Simulations	(1), Baseline	1	0.2	0.1	0.1	1000	NA	68	HIMA	20	1980	6	6	0	0.3	0	0.0524546	8.65585e-06	6.70263	6.34781	5.29376
Primary Simulations	(1), Baseline	1	0.2	0.1	0.1	1000	NA	68	MedFix	20	1980	4	4	0	0.2	0	0.0897295	3.01622e-06	6.70263	5.9944	10.5664
Primary Simulations	(1), Baseline	1	0.2	0.1	0.1	1000	NA	68	P-LASSO	20	1980	6	6	0	0.3	0	0.454986	0	6.70263	1.59877	76.1472
Primary Simulations	(1), Baseline	1	0.2	0.1	0.1	1000	NA	68	One-at-a-time	20	1980	7	7	0	0.35	0	0.264913	0.00519844	6.70263	11.3717	69.6603
Primary Simulations	(1), Baseline	1	0.2	0.1	0.1	1000	NA	68	PCMA	20	1980	NA	NA	NA	NA	NA	NA	NA	6.70263	2.50736	62.5913
Primary Simulations	(1), Baseline	1	0.2	0.1	0.1	1000	NA	68	HILMA	20	1980	NA	NA	NA	NA	NA	NA	NA	6.70263	6.667	0.531562
Primary Simulations	(1), Baseline	1	0.2	0.1	0.1	1000	NA	68	PMED	20	1980	NA	NA	NA	NA	NA	NA	NA	6.70263	5.58998	16.6001
Primary Simulations	(1), Baseline	1	0.2	0.1	0.1	1000	NA	69	BSLMM	20	1980	6	6	0	0.3	0	0.103272	5.6494e-05	6.70263	5.03038	24.9492
Primary Simulations	(1), Baseline	1	0.2	0.1	0.1	1000	NA	69	HDMA	20	1980	4	4	0	0.2	0	0.100096	3.29547e-05	6.70263	4.5276	32.4504
Primary Simulations	(1), Baseline	1	0.2	0.1	0.1	1000	NA	69	HIMA	20	1980	4	4	0	0.2	0	0.0887041	1.82349e-05	6.70263	5.09628	23.9659
Primary Simulations	(1), Baseline	1	0.2	0.1	0.1	1000	NA	69	MedFix	20	1980	4	4	0	0.2	0	0.0911081	1.68623e-05	6.70263	5.5435	17.2936
Primary Simulations	(1), Baseline	1	0.2	0.1	0.1	1000	NA	69	P-LASSO	20	1980	5	5	0	0.25	0	0.523608	0	6.70263	1.2182	81.825
Primary Simulations	(1), Baseline	1	0.2	0.1	0.1	1000	NA	69	One-at-a-time	20	1980	6	6	0	0.3	0	0.202337	0.00497772	6.70263	-7.09989	205.927
Primary Simulations	(1), Baseline	1	0.2	0.1	0.1	1000	NA	69	PCMA	20	1980	NA	NA	NA	NA	NA	NA	NA	6.70263	1.5036	77.5669
Primary Simulations	(1), Baseline	1	0.2	0.1	0.1	1000	NA	69	HILMA	20	1980	NA	NA	NA	NA	NA	NA	NA	6.70263	5.35961	20.0372
Primary Simulations	(1), Baseline	1	0.2	0.1	0.1	1000	NA	69	PMED	20	1980	NA	NA	NA	NA	NA	NA	NA	6.70263	4.34211	35.2179
Primary Simulations	(1), Baseline	1	0.2	0.1	0.1	1000	NA	70	BSLMM	20	1980	3	3	0	0.15	0	0.121875	5.04662e-05	6.70263	4.9913	25.5322
Primary Simulations	(1), Baseline	1	0.2	0.1	0.1	1000	NA	70	HDMA	20	1980	2	2	0	0.1	0	0.126803	0.000371873	6.70263	3.18641	52.4602
Primary Simulations	(1), Baseline	1	0.2	0.1	0.1	1000	NA	70	HIMA	20	1980	2	2	0	0.1	0	0.142783	0.000149863	6.70263	4.149	38.0988
Primary Simulations	(1), Baseline	1	0.2	0.1	0.1	1000	NA	70	MedFix	20	1980	2	2	0	0.1	0	0.152636	9.67764e-06	6.70263	5.42611	19.045
Primary Simulations	(1), Baseline	1	0.2	0.1	0.1	1000	NA	70	P-LASSO	20	1980	2	2	0	0.1	0	0.548518	0	6.70263	0.940691	85.9653
Primary Simulations	(1), Baseline	1	0.2	0.1	0.1	1000	NA	70	One-at-a-time	20	1980	2	2	0	0.1	0	0.116287	0.00730899	6.70263	3.39172	49.3971
Primary Simulations	(1), Baseline	1	0.2	0.1	0.1	1000	NA	70	PCMA	20	1980	NA	NA	NA	NA	NA	NA	NA	6.70263	3.46939	48.2383
Primary Simulations	(1), Baseline	1	0.2	0.1	0.1	1000	NA	70	HILMA	20	1980	NA	NA	NA	NA	NA	NA	NA	6.70263	5.44302	18.7928
Primary Simulations	(1), Baseline	1	0.2	0.1	0.1	1000	NA	70	PMED	20	1980	NA	NA	NA	NA	NA	NA	NA	6.70263	5.42007	19.1352
Primary Simulations	(1), Baseline	1	0.2	0.1	0.1	1000	NA	71	BSLMM	20	1980	0	0	0	0	0	0.304282	9.17489e-05	6.70263	2.45881	63.3157
Primary Simulations	(1), Baseline	1	0.2	0.1	0.1	1000	NA	71	HDMA	20	1980	4	4	0	0.2	0	0.101882	0.000179853	6.70263	6.25116	6.73566
Primary Simulations	(1), Baseline	1	0.2	0.1	0.1	1000	NA	71	HIMA	20	1980	4	4	0	0.2	0	0.112632	1.62789e-05	6.70263	5.03784	24.8378
Primary Simulations	(1), Baseline	1	0.2	0.1	0.1	1000	NA	71	MedFix	20	1980	3	3	0	0.15	0	0.119575	1.23554e-05	6.70263	4.96869	25.8695
Primary Simulations	(1), Baseline	1	0.2	0.1	0.1	1000	NA	71	P-LASSO	20	1980	6	6	0	0.3	0	0.462582	0	6.70263	1.75584	73.8037
Primary Simulations	(1), Baseline	1	0.2	0.1	0.1	1000	NA	71	One-at-a-time	20	1980	3	3	0	0.15	0	0.157755	0.00360453	6.70263	8.27926	23.5226
Primary Simulations	(1), Baseline	1	0.2	0.1	0.1	1000	NA	71	PCMA	20	1980	NA	NA	NA	NA	NA	NA	NA	6.70263	3.20426	52.1939
Primary Simulations	(1), Baseline	1	0.2	0.1	0.1	1000	NA	71	HILMA	20	1980	NA	NA	NA	NA	NA	NA	NA	6.70263	4.75931	28.9934
Primary Simulations	(1), Baseline	1	0.2	0.1	0.1	1000	NA	71	PMED	20	1980	NA	NA	NA	NA	NA	NA	NA	6.70263	3.82939	42.8674
Primary Simulations	(1), Baseline	1	0.2	0.1	0.1	1000	NA	72	BSLMM	20	1980	6	6	0	0.3	0	0.111181	4.53886e-05	6.70263	5.34257	20.2914
Primary Simulations	(1), Baseline	1	0.2	0.1	0.1	1000	NA	72	HDMA	20	1980	3	3	0	0.15	0	0.112609	9.59216e-05	6.70263	5.18345	22.6654
Primary Simulations	(1), Baseline	1	0.2	0.1	0.1	1000	NA	72	HIMA	20	1980	3	3	0	0.15	0	0.129616	3.55553e-06	6.70263	5.52661	17.5457
Primary Simulations	(1), Baseline	1	0.2	0.1	0.1	1000	NA	72	MedFix	20	1980	3	3	0	0.15	0	0.12109	5.09248e-06	6.70263	5.83931	12.8802
Primary Simulations	(1), Baseline	1	0.2	0.1	0.1	1000	NA	72	P-LASSO	20	1980	4	4	0	0.2	0	0.541277	0	6.70263	0.992533	85.1919
Primary Simulations	(1), Baseline	1	0.2	0.1	0.1	1000	NA	72	One-at-a-time	20	1980	4	4	0	0.2	0	0.106216	0.00517504	6.70263	-4.18294	162.407
Primary Simulations	(1), Baseline	1	0.2	0.1	0.1	1000	NA	72	PCMA	20	1980	NA	NA	NA	NA	NA	NA	NA	6.70263	4.52225	32.5301
Primary Simulations	(1), Baseline	1	0.2	0.1	0.1	1000	NA	72	HILMA	20	1980	NA	NA	NA	NA	NA	NA	NA	6.70263	5.88458	12.2048
Primary Simulations	(1), Baseline	1	0.2	0.1	0.1	1000	NA	72	PMED	20	1980	NA	NA	NA	NA	NA	NA	NA	6.70263	5.26907	21.388
Primary Simulations	(1), Baseline	1	0.2	0.1	0.1	1000	NA	73	BSLMM	20	1980	5	5	0	0.25	0	0.0851206	5.50446e-05	6.70263	4.5842	31.6059
Primary Simulations	(1), Baseline	1	0.2	0.1	0.1	1000	NA	73	HDMA	20	1980	5	5	0	0.25	0	0.0698898	1.73261e-05	6.70263	5.09717	23.9527
Primary Simulations	(1), Baseline	1	0.2	0.1	0.1	1000	NA	73	HIMA	20	1980	4	4	0	0.2	0	0.0865003	4.66958e-06	6.70263	4.95399	26.0888
Primary Simulations	(1), Baseline	1	0.2	0.1	0.1	1000	NA	73	MedFix	20	1980	4	4	0	0.2	0	0.0828876	6.19466e-06	6.70263	5.00316	25.3553
Primary Simulations	(1), Baseline	1	0.2	0.1	0.1	1000	NA	73	P-LASSO	20	1980	3	3	0	0.15	0	0.547906	0	6.70263	0.975009	85.4533
Primary Simulations	(1), Baseline	1	0.2	0.1	0.1	1000	NA	73	One-at-a-time	20	1980	4	4	0	0.2	0	0.0972127	0.00482038	6.70263	7.8116	16.5454
Primary Simulations	(1), Baseline	1	0.2	0.1	0.1	1000	NA	73	PCMA	20	1980	NA	NA	NA	NA	NA	NA	NA	6.70263	3.60077	46.2783
Primary Simulations	(1), Baseline	1	0.2	0.1	0.1	1000	NA	73	HILMA	20	1980	NA	NA	NA	NA	NA	NA	NA	6.70263	6.11287	8.79888
Primary Simulations	(1), Baseline	1	0.2	0.1	0.1	1000	NA	73	PMED	20	1980	NA	NA	NA	NA	NA	NA	NA	6.70263	5.18463	22.6479
Primary Simulations	(1), Baseline	1	0.2	0.1	0.1	1000	NA	74	BSLMM	20	1980	6	6	0	0.3	0	0.121769	6.04308e-05	6.70263	4.73947	29.2894
Primary Simulations	(1), Baseline	1	0.2	0.1	0.1	1000	NA	74	HDMA	20	1980	2	2	0	0.1	0	0.169306	0.000157036	6.70263	4.19158	37.4637
Primary Simulations	(1), Baseline	1	0.2	0.1	0.1	1000	NA	74	HIMA	20	1980	2	2	0	0.1	0	0.157529	9.73726e-06	6.70263	4.78989	28.5372
Primary Simulations	(1), Baseline	1	0.2	0.1	0.1	1000	NA	74	MedFix	20	1980	2	2	0	0.1	0	0.1601	1.6431e-05	6.70263	4.41196	34.1756
Primary Simulations	(1), Baseline	1	0.2	0.1	0.1	1000	NA	74	P-LASSO	20	1980	3	3	0	0.15	0	0.631854	0	6.70263	0.570601	91.4869
Primary Simulations	(1), Baseline	1	0.2	0.1	0.1	1000	NA	74	One-at-a-time	20	1980	4	4	0	0.2	0	0.101949	0.00494977	6.70263	13.6621	103.832
Primary Simulations	(1), Baseline	1	0.2	0.1	0.1	1000	NA	74	PCMA	20	1980	NA	NA	NA	NA	NA	NA	NA	6.70263	1.79946	73.153
Primary Simulations	(1), Baseline	1	0.2	0.1	0.1	1000	NA	74	HILMA	20	1980	NA	NA	NA	NA	NA	NA	NA	6.70263	5.01802	25.1336
Primary Simulations	(1), Baseline	1	0.2	0.1	0.1	1000	NA	74	PMED	20	1980	NA	NA	NA	NA	NA	NA	NA	6.70263	4.27547	36.212
Primary Simulations	(1), Baseline	1	0.2	0.1	0.1	1000	NA	75	BSLMM	20	1980	3	3	0	0.15	0	0.108848	4.93851e-05	6.70263	5.63088	15.9899
Primary Simulations	(1), Baseline	1	0.2	0.1	0.1	1000	NA	75	HDMA	20	1980	3	3	0	0.15	0	0.115818	6.99039e-06	6.70263	5.61122	16.2833
Primary Simulations	(1), Baseline	1	0.2	0.1	0.1	1000	NA	75	HIMA	20	1980	3	3	0	0.15	0	0.110757	4.81728e-07	6.70263	5.42086	19.1233
Primary Simulations	(1), Baseline	1	0.2	0.1	0.1	1000	NA	75	MedFix	20	1980	3	3	0	0.15	0	0.116258	1.34143e-06	6.70263	5.84752	12.7579
Primary Simulations	(1), Baseline	1	0.2	0.1	0.1	1000	NA	75	P-LASSO	20	1980	3	3	0	0.15	0	0.594936	0	6.70263	0.830473	87.6097
Primary Simulations	(1), Baseline	1	0.2	0.1	0.1	1000	NA	75	One-at-a-time	20	1980	3	3	0	0.15	0	0.203649	0.00997558	6.70263	17.8476	166.278
Primary Simulations	(1), Baseline	1	0.2	0.1	0.1	1000	NA	75	PCMA	20	1980	NA	NA	NA	NA	NA	NA	NA	6.70263	4.65049	30.6169
Primary Simulations	(1), Baseline	1	0.2	0.1	0.1	1000	NA	75	HILMA	20	1980	NA	NA	NA	NA	NA	NA	NA	6.70263	5.9514	11.2079
Primary Simulations	(1), Baseline	1	0.2	0.1	0.1	1000	NA	75	PMED	20	1980	NA	NA	NA	NA	NA	NA	NA	6.70263	5.45738	18.5784
Primary Simulations	(1), Baseline	1	0.2	0.1	0.1	1000	NA	76	BSLMM	20	1980	5	5	0	0.25	0	0.0971506	3.6586e-05	6.70263	4.44997	33.6085
Primary Simulations	(1), Baseline	1	0.2	0.1	0.1	1000	NA	76	HDMA	20	1980	5	5	0	0.25	0	0.0708956	1.22222e-05	6.70263	4.84567	27.7049
Primary Simulations	(1), Baseline	1	0.2	0.1	0.1	1000	NA	76	HIMA	20	1980	5	5	0	0.25	0	0.0657615	3.38709e-06	6.70263	4.71839	29.6038
Primary Simulations	(1), Baseline	1	0.2	0.1	0.1	1000	NA	76	MedFix	20	1980	5	5	0	0.25	0	0.0728285	7.2768e-06	6.70263	4.83454	27.871
Primary Simulations	(1), Baseline	1	0.2	0.1	0.1	1000	NA	76	P-LASSO	20	1980	5	5	0	0.25	0	0.389547	0	6.70263	2.05011	69.4134
Primary Simulations	(1), Baseline	1	0.2	0.1	0.1	1000	NA	76	One-at-a-time	20	1980	5	5	0	0.25	0	0.106608	0.00485813	6.70263	1.23648	81.5523
Primary Simulations	(1), Baseline	1	0.2	0.1	0.1	1000	NA	76	PCMA	20	1980	NA	NA	NA	NA	NA	NA	NA	6.70263	3.3079	50.6476
Primary Simulations	(1), Baseline	1	0.2	0.1	0.1	1000	NA	76	HILMA	20	1980	NA	NA	NA	NA	NA	NA	NA	6.70263	4.954	26.0887
Primary Simulations	(1), Baseline	1	0.2	0.1	0.1	1000	NA	76	PMED	20	1980	NA	NA	NA	NA	NA	NA	NA	6.70263	4.62138	31.0513
Primary Simulations	(1), Baseline	1	0.2	0.1	0.1	1000	NA	77	BSLMM	20	1980	7	7	0	0.35	0	0.127376	2.80328e-05	6.70263	4.11368	38.6258
Primary Simulations	(1), Baseline	1	0.2	0.1	0.1	1000	NA	77	HDMA	20	1980	3	3	0	0.15	0	0.140229	2.04097e-05	6.70263	3.00776	55.1256
Primary Simulations	(1), Baseline	1	0.2	0.1	0.1	1000	NA	77	HIMA	20	1980	3	3	0	0.15	0	0.137768	1.24449e-05	6.70263	3.00094	55.2274
Primary Simulations	(1), Baseline	1	0.2	0.1	0.1	1000	NA	77	MedFix	20	1980	3	3	0	0.15	0	0.133881	1.26586e-05	6.70263	3.14212	53.1211
Primary Simulations	(1), Baseline	1	0.2	0.1	0.1	1000	NA	77	P-LASSO	20	1980	0	0	0	0	0	0.763117	0	6.70263	0	100
Primary Simulations	(1), Baseline	1	0.2	0.1	0.1	1000	NA	77	One-at-a-time	20	1980	2	2	0	0.1	0	0.244527	0.0094305	6.70263	0.139705	97.9157
Primary Simulations	(1), Baseline	1	0.2	0.1	0.1	1000	NA	77	PCMA	20	1980	NA	NA	NA	NA	NA	NA	NA	6.70263	1.54812	76.9028
Primary Simulations	(1), Baseline	1	0.2	0.1	0.1	1000	NA	77	HILMA	20	1980	NA	NA	NA	NA	NA	NA	NA	6.70263	4.76869	28.8534
Primary Simulations	(1), Baseline	1	0.2	0.1	0.1	1000	NA	77	PMED	20	1980	NA	NA	NA	NA	NA	NA	NA	6.70263	2.78865	58.3947
Primary Simulations	(1), Baseline	1	0.2	0.1	0.1	1000	NA	78	BSLMM	20	1980	6	6	0	0.3	0	0.101544	4.17334e-05	6.70263	5.82028	13.1643
Primary Simulations	(1), Baseline	1	0.2	0.1	0.1	1000	NA	78	HDMA	20	1980	4	4	0	0.2	0	0.0944858	0.000219295	6.70263	7.33038	9.36575
Primary Simulations	(1), Baseline	1	0.2	0.1	0.1	1000	NA	78	HIMA	20	1980	4	4	0	0.2	0	0.108426	4.07657e-05	6.70263	6.60681	1.42958
Primary Simulations	(1), Baseline	1	0.2	0.1	0.1	1000	NA	78	MedFix	20	1980	4	4	0	0.2	0	0.1111	0.000134859	6.70263	7.02482	4.8069
Primary Simulations	(1), Baseline	1	0.2	0.1	0.1	1000	NA	78	P-LASSO	20	1980	6	6	0	0.3	0	0.543616	0	6.70263	1.16416	82.6314
Primary Simulations	(1), Baseline	1	0.2	0.1	0.1	1000	NA	78	One-at-a-time	20	1980	6	6	0	0.3	0	0.320904	0.00807106	6.70263	5.52911	17.5083
Primary Simulations	(1), Baseline	1	0.2	0.1	0.1	1000	NA	78	PCMA	20	1980	NA	NA	NA	NA	NA	NA	NA	6.70263	5.46696	18.4356
Primary Simulations	(1), Baseline	1	0.2	0.1	0.1	1000	NA	78	HILMA	20	1980	NA	NA	NA	NA	NA	NA	NA	6.70263	6.34427	5.34655
Primary Simulations	(1), Baseline	1	0.2	0.1	0.1	1000	NA	78	PMED	20	1980	NA	NA	NA	NA	NA	NA	NA	6.70263	5.06283	24.4649
Primary Simulations	(1), Baseline	1	0.2	0.1	0.1	1000	NA	79	BSLMM	20	1980	6	6	0	0.3	0	0.41985	6.93381e-05	6.70263	1.36258	79.6709
Primary Simulations	(1), Baseline	1	0.2	0.1	0.1	1000	NA	79	HDMA	20	1980	7	7	0	0.35	0	0.0451277	1.96898e-05	6.70263	6.92019	3.2459
Primary Simulations	(1), Baseline	1	0.2	0.1	0.1	1000	NA	79	HIMA	20	1980	7	7	0	0.35	0	0.0481255	1.40014e-05	6.70263	6.68824	0.214649
Primary Simulations	(1), Baseline	1	0.2	0.1	0.1	1000	NA	79	MedFix	20	1980	4	4	0	0.2	0	0.0847343	9.07159e-06	6.70263	6.97812	4.11017
Primary Simulations	(1), Baseline	1	0.2	0.1	0.1	1000	NA	79	P-LASSO	20	1980	7	7	0	0.35	0	0.334856	0	6.70263	2.55418	61.8928
Primary Simulations	(1), Baseline	1	0.2	0.1	0.1	1000	NA	79	One-at-a-time	20	1980	4	4	0	0.2	0	0.0563806	0.00344334	6.70263	13.5656	102.393
Primary Simulations	(1), Baseline	1	0.2	0.1	0.1	1000	NA	79	PCMA	20	1980	NA	NA	NA	NA	NA	NA	NA	6.70263	1.62778	75.7143
Primary Simulations	(1), Baseline	1	0.2	0.1	0.1	1000	NA	79	HILMA	20	1980	NA	NA	NA	NA	NA	NA	NA	6.70263	5.71143	14.7882
Primary Simulations	(1), Baseline	1	0.2	0.1	0.1	1000	NA	79	PMED	20	1980	NA	NA	NA	NA	NA	NA	NA	6.70263	4.81428	28.1733
Primary Simulations	(1), Baseline	1	0.2	0.1	0.1	1000	NA	80	BSLMM	20	1980	6	6	0	0.3	0	0.11762	5.12393e-05	6.70263	4.91946	26.604
Primary Simulations	(1), Baseline	1	0.2	0.1	0.1	1000	NA	80	HDMA	20	1980	10	9	1	0.45	0.000505051	0.0869308	3.74308e-05	6.70263	5.99574	10.5464
Primary Simulations	(1), Baseline	1	0.2	0.1	0.1	1000	NA	80	HIMA	20	1980	8	8	0	0.4	0	0.0618482	2.36238e-05	6.70263	5.70214	14.9268
Primary Simulations	(1), Baseline	1	0.2	0.1	0.1	1000	NA	80	MedFix	20	1980	4	4	0	0.2	0	0.0903376	1.60107e-05	6.70263	5.79602	13.5262
Primary Simulations	(1), Baseline	1	0.2	0.1	0.1	1000	NA	80	P-LASSO	20	1980	6	6	0	0.3	0	0.426043	0	6.70263	1.89866	71.6729
Primary Simulations	(1), Baseline	1	0.2	0.1	0.1	1000	NA	80	One-at-a-time	20	1980	10	9	1	0.45	0.000505051	0.0749041	0.00324994	6.70263	11.944	78.1986
Primary Simulations	(1), Baseline	1	0.2	0.1	0.1	1000	NA	80	PCMA	20	1980	NA	NA	NA	NA	NA	NA	NA	6.70263	4.69771	29.9123
Primary Simulations	(1), Baseline	1	0.2	0.1	0.1	1000	NA	80	HILMA	20	1980	NA	NA	NA	NA	NA	NA	NA	6.70263	5.49051	18.0842
Primary Simulations	(1), Baseline	1	0.2	0.1	0.1	1000	NA	80	PMED	20	1980	NA	NA	NA	NA	NA	NA	NA	6.70263	4.24701	36.6366
Primary Simulations	(1), Baseline	1	0.2	0.1	0.1	1000	NA	81	BSLMM	20	1980	4	4	0	0.2	0	0.146768	4.46386e-05	6.70263	3.51604	47.5423
Primary Simulations	(1), Baseline	1	0.2	0.1	0.1	1000	NA	81	HDMA	20	1980	4	4	0	0.2	0	0.103056	1.20181e-05	6.70263	5.96179	11.053
Primary Simulations	(1), Baseline	1	0.2	0.1	0.1	1000	NA	81	HIMA	20	1980	4	4	0	0.2	0	0.109098	3.11662e-05	6.70263	5.30258	20.8881
Primary Simulations	(1), Baseline	1	0.2	0.1	0.1	1000	NA	81	MedFix	20	1980	4	4	0	0.2	0	0.116515	9.63374e-06	6.70263	5.32677	20.5272
Primary Simulations	(1), Baseline	1	0.2	0.1	0.1	1000	NA	81	P-LASSO	20	1980	5	5	0	0.25	0	0.308515	0	6.70263	2.64755	60.4999
Primary Simulations	(1), Baseline	1	0.2	0.1	0.1	1000	NA	81	One-at-a-time	20	1980	2	2	0	0.1	0	0.214274	0.00437722	6.70263	-2.39446	135.724
Primary Simulations	(1), Baseline	1	0.2	0.1	0.1	1000	NA	81	PCMA	20	1980	NA	NA	NA	NA	NA	NA	NA	6.70263	3.77839	43.6283
Primary Simulations	(1), Baseline	1	0.2	0.1	0.1	1000	NA	81	HILMA	20	1980	NA	NA	NA	NA	NA	NA	NA	6.70263	5.06481	24.4354
Primary Simulations	(1), Baseline	1	0.2	0.1	0.1	1000	NA	81	PMED	20	1980	NA	NA	NA	NA	NA	NA	NA	6.70263	4.54287	32.2225
Primary Simulations	(1), Baseline	1	0.2	0.1	0.1	1000	NA	82	BSLMM	20	1980	5	5	0	0.25	0	0.116181	5.38825e-05	6.70263	4.05672	39.4757
Primary Simulations	(1), Baseline	1	0.2	0.1	0.1	1000	NA	82	HDMA	20	1980	3	3	0	0.15	0	0.0792927	0.000143112	6.70263	4.15346	38.0324
Primary Simulations	(1), Baseline	1	0.2	0.1	0.1	1000	NA	82	HIMA	20	1980	5	5	0	0.25	0	0.104486	2.08389e-05	6.70263	5.10352	23.858
Primary Simulations	(1), Baseline	1	0.2	0.1	0.1	1000	NA	82	MedFix	20	1980	2	2	0	0.1	0	0.166603	2.18274e-05	6.70263	4.89205	27.0129
Primary Simulations	(1), Baseline	1	0.2	0.1	0.1	1000	NA	82	P-LASSO	20	1980	4	4	0	0.2	0	0.470731	0	6.70263	1.46798	78.0985
Primary Simulations	(1), Baseline	1	0.2	0.1	0.1	1000	NA	82	One-at-a-time	20	1980	6	6	0	0.3	0	0.125441	0.00359937	6.70263	7.11348	6.12968
Primary Simulations	(1), Baseline	1	0.2	0.1	0.1	1000	NA	82	PCMA	20	1980	NA	NA	NA	NA	NA	NA	NA	6.70263	2.09682	68.7165
Primary Simulations	(1), Baseline	1	0.2	0.1	0.1	1000	NA	82	HILMA	20	1980	NA	NA	NA	NA	NA	NA	NA	6.70263	4.73464	29.3614
Primary Simulations	(1), Baseline	1	0.2	0.1	0.1	1000	NA	82	PMED	20	1980	NA	NA	NA	NA	NA	NA	NA	6.70263	4.7616	28.9592
Primary Simulations	(1), Baseline	1	0.2	0.1	0.1	1000	NA	83	BSLMM	20	1980	6	6	0	0.3	0	0.105214	3.37318e-05	6.70263	5.01901	25.1187
Primary Simulations	(1), Baseline	1	0.2	0.1	0.1	1000	NA	83	HDMA	20	1980	6	6	0	0.3	0	0.0963371	2.3286e-05	6.70263	6.5121	2.84254
Primary Simulations	(1), Baseline	1	0.2	0.1	0.1	1000	NA	83	HIMA	20	1980	3	3	0	0.15	0	0.120054	2.93302e-05	6.70263	5.08855	24.0813
Primary Simulations	(1), Baseline	1	0.2	0.1	0.1	1000	NA	83	MedFix	20	1980	3	3	0	0.15	0	0.110175	1.70461e-05	6.70263	5.4612	18.5215
Primary Simulations	(1), Baseline	1	0.2	0.1	0.1	1000	NA	83	P-LASSO	20	1980	7	7	0	0.35	0	0.334874	0	6.70263	2.62888	60.7783
Primary Simulations	(1), Baseline	1	0.2	0.1	0.1	1000	NA	83	One-at-a-time	20	1980	6	6	0	0.3	0	0.106383	0.00374247	6.70263	3.92266	41.4757
Primary Simulations	(1), Baseline	1	0.2	0.1	0.1	1000	NA	83	PCMA	20	1980	NA	NA	NA	NA	NA	NA	NA	6.70263	3.64833	45.5686
Primary Simulations	(1), Baseline	1	0.2	0.1	0.1	1000	NA	83	HILMA	20	1980	NA	NA	NA	NA	NA	NA	NA	6.70263	5.57784	16.7812
Primary Simulations	(1), Baseline	1	0.2	0.1	0.1	1000	NA	83	PMED	20	1980	NA	NA	NA	NA	NA	NA	NA	6.70263	5.06261	24.4683
Primary Simulations	(1), Baseline	1	0.2	0.1	0.1	1000	NA	84	BSLMM	20	1980	7	7	0	0.35	0	0.108368	4.01949e-05	6.70263	4.23989	36.7428
Primary Simulations	(1), Baseline	1	0.2	0.1	0.1	1000	NA	84	HDMA	20	1980	6	6	0	0.3	0	0.0932941	4.24336e-05	6.70263	4.28839	36.0193
Primary Simulations	(1), Baseline	1	0.2	0.1	0.1	1000	NA	84	HIMA	20	1980	5	5	0	0.25	0	0.084894	0.00011088	6.70263	4.15886	37.9517
Primary Simulations	(1), Baseline	1	0.2	0.1	0.1	1000	NA	84	MedFix	20	1980	5	5	0	0.25	0	0.0692452	3.13491e-05	6.70263	5.38868	19.6034
Primary Simulations	(1), Baseline	1	0.2	0.1	0.1	1000	NA	84	P-LASSO	20	1980	4	4	0	0.2	0	0.403462	0	6.70263	2.01047	70.0048
Primary Simulations	(1), Baseline	1	0.2	0.1	0.1	1000	NA	84	One-at-a-time	20	1980	5	5	0	0.25	0	0.107073	0.00354924	6.70263	9.37659	39.8942
Primary Simulations	(1), Baseline	1	0.2	0.1	0.1	1000	NA	84	PCMA	20	1980	NA	NA	NA	NA	NA	NA	NA	6.70263	3.87777	42.1455
Primary Simulations	(1), Baseline	1	0.2	0.1	0.1	1000	NA	84	HILMA	20	1980	NA	NA	NA	NA	NA	NA	NA	6.70263	5.30753	20.8141
Primary Simulations	(1), Baseline	1	0.2	0.1	0.1	1000	NA	84	PMED	20	1980	NA	NA	NA	NA	NA	NA	NA	6.70263	4.30219	35.8134
Primary Simulations	(1), Baseline	1	0.2	0.1	0.1	1000	NA	85	BSLMM	20	1980	4	4	0	0.2	0	0.113286	3.56732e-05	6.70263	5.32143	20.6069
Primary Simulations	(1), Baseline	1	0.2	0.1	0.1	1000	NA	85	HDMA	20	1980	5	5	0	0.25	0	0.131129	3.13751e-05	6.70263	6.08999	9.14027
Primary Simulations	(1), Baseline	1	0.2	0.1	0.1	1000	NA	85	HIMA	20	1980	2	2	0	0.1	0	0.149569	1.43579e-08	6.70263	5.20601	22.3288
Primary Simulations	(1), Baseline	1	0.2	0.1	0.1	1000	NA	85	MedFix	20	1980	3	3	0	0.15	0	0.116786	5.28805e-06	6.70263	5.90813	11.8535
Primary Simulations	(1), Baseline	1	0.2	0.1	0.1	1000	NA	85	P-LASSO	20	1980	4	4	0	0.2	0	0.386336	0	6.70263	2.08721	68.8598
Primary Simulations	(1), Baseline	1	0.2	0.1	0.1	1000	NA	85	One-at-a-time	20	1980	6	6	0	0.3	0	0.0926567	0.00224287	6.70263	12.4796	86.19
Primary Simulations	(1), Baseline	1	0.2	0.1	0.1	1000	NA	85	PCMA	20	1980	NA	NA	NA	NA	NA	NA	NA	6.70263	4.52699	32.4595
Primary Simulations	(1), Baseline	1	0.2	0.1	0.1	1000	NA	85	HILMA	20	1980	NA	NA	NA	NA	NA	NA	NA	6.70263	5.48562	18.1571
Primary Simulations	(1), Baseline	1	0.2	0.1	0.1	1000	NA	85	PMED	20	1980	NA	NA	NA	NA	NA	NA	NA	6.70263	5.23594	21.8823
Primary Simulations	(1), Baseline	1	0.2	0.1	0.1	1000	NA	86	BSLMM	20	1980	5	5	0	0.25	0	0.128129	3.35036e-05	6.70263	5.88238	12.2377
Primary Simulations	(1), Baseline	1	0.2	0.1	0.1	1000	NA	86	HDMA	20	1980	3	3	0	0.15	0	0.0633137	0.000153554	6.70263	6.88597	2.73541
Primary Simulations	(1), Baseline	1	0.2	0.1	0.1	1000	NA	86	HIMA	20	1980	2	2	0	0.1	0	0.164238	4.95241e-07	6.70263	5.46439	18.474
Primary Simulations	(1), Baseline	1	0.2	0.1	0.1	1000	NA	86	MedFix	20	1980	3	3	0	0.15	0	0.13504	1.32242e-05	6.70263	6.36809	4.99114
Primary Simulations	(1), Baseline	1	0.2	0.1	0.1	1000	NA	86	P-LASSO	20	1980	4	4	0	0.2	0	0.357198	0	6.70263	2.14515	67.9954
Primary Simulations	(1), Baseline	1	0.2	0.1	0.1	1000	NA	86	One-at-a-time	20	1980	6	6	0	0.3	0	0.0673031	0.00297582	6.70263	12.0533	79.8302
Primary Simulations	(1), Baseline	1	0.2	0.1	0.1	1000	NA	86	PCMA	20	1980	NA	NA	NA	NA	NA	NA	NA	6.70263	4.88582	27.1059
Primary Simulations	(1), Baseline	1	0.2	0.1	0.1	1000	NA	86	HILMA	20	1980	NA	NA	NA	NA	NA	NA	NA	6.70263	5.55049	17.1894
Primary Simulations	(1), Baseline	1	0.2	0.1	0.1	1000	NA	86	PMED	20	1980	NA	NA	NA	NA	NA	NA	NA	6.70263	5.74886	14.2298
Primary Simulations	(1), Baseline	1	0.2	0.1	0.1	1000	NA	87	BSLMM	20	1980	5	5	0	0.25	0	0.0941001	6.23295e-05	6.70263	3.97349	40.7175
Primary Simulations	(1), Baseline	1	0.2	0.1	0.1	1000	NA	87	HDMA	20	1980	5	5	0	0.25	0	0.108456	0.000226918	6.70263	4.53231	32.3801
Primary Simulations	(1), Baseline	1	0.2	0.1	0.1	1000	NA	87	HIMA	20	1980	4	4	0	0.2	0	0.125009	2.1652e-07	6.70263	4.50663	32.7632
Primary Simulations	(1), Baseline	1	0.2	0.1	0.1	1000	NA	87	MedFix	20	1980	6	6	0	0.3	0	0.10219	2.83098e-07	6.70263	4.68726	30.0684
Primary Simulations	(1), Baseline	1	0.2	0.1	0.1	1000	NA	87	P-LASSO	20	1980	2	2	0	0.1	0	0.567553	0	6.70263	0.848156	87.3459
Primary Simulations	(1), Baseline	1	0.2	0.1	0.1	1000	NA	87	One-at-a-time	20	1980	2	2	0	0.1	0	0.168169	0.00749482	6.70263	13.3894	99.7637
Primary Simulations	(1), Baseline	1	0.2	0.1	0.1	1000	NA	87	PCMA	20	1980	NA	NA	NA	NA	NA	NA	NA	6.70263	5.07108	24.3419
Primary Simulations	(1), Baseline	1	0.2	0.1	0.1	1000	NA	87	HILMA	20	1980	NA	NA	NA	NA	NA	NA	NA	6.70263	5.21935	22.1298
Primary Simulations	(1), Baseline	1	0.2	0.1	0.1	1000	NA	87	PMED	20	1980	NA	NA	NA	NA	NA	NA	NA	6.70263	4.80304	28.3409
Primary Simulations	(1), Baseline	1	0.2	0.1	0.1	1000	NA	88	BSLMM	20	1980	6	6	0	0.3	0	0.370682	4.00877e-05	6.70263	1.81676	72.8949
Primary Simulations	(1), Baseline	1	0.2	0.1	0.1	1000	NA	88	HDMA	20	1980	3	3	0	0.15	0	0.145383	1.75881e-05	6.70263	4.85542	27.5595
Primary Simulations	(1), Baseline	1	0.2	0.1	0.1	1000	NA	88	HIMA	20	1980	3	3	0	0.15	0	0.129837	5.79754e-06	6.70263	5.0501	24.655
Primary Simulations	(1), Baseline	1	0.2	0.1	0.1	1000	NA	88	MedFix	20	1980	3	3	0	0.15	0	0.124432	1.73179e-05	6.70263	5.38802	19.6133
Primary Simulations	(1), Baseline	1	0.2	0.1	0.1	1000	NA	88	P-LASSO	20	1980	3	3	0	0.15	0	0.619225	0	6.70263	0.625793	90.6635
Primary Simulations	(1), Baseline	1	0.2	0.1	0.1	1000	NA	88	One-at-a-time	20	1980	3	3	0	0.15	0	0.122015	0.00619386	6.70263	6.93399	3.45176
Primary Simulations	(1), Baseline	1	0.2	0.1	0.1	1000	NA	88	PCMA	20	1980	NA	NA	NA	NA	NA	NA	NA	6.70263	2.80439	58.1598
Primary Simulations	(1), Baseline	1	0.2	0.1	0.1	1000	NA	88	HILMA	20	1980	NA	NA	NA	NA	NA	NA	NA	6.70263	4.55972	31.9711
Primary Simulations	(1), Baseline	1	0.2	0.1	0.1	1000	NA	88	PMED	20	1980	NA	NA	NA	NA	NA	NA	NA	6.70263	4.56779	31.8507
Primary Simulations	(1), Baseline	1	0.2	0.1	0.1	1000	NA	89	BSLMM	20	1980	3	3	0	0.15	0	0.122003	5.23695e-05	6.70263	4.66285	30.4325
Primary Simulations	(1), Baseline	1	0.2	0.1	0.1	1000	NA	89	HDMA	20	1980	5	5	0	0.25	0	0.106314	1.94393e-05	6.70263	4.93887	26.3144
Primary Simulations	(1), Baseline	1	0.2	0.1	0.1	1000	NA	89	HIMA	20	1980	3	3	0	0.15	0	0.123475	9.15344e-06	6.70263	4.77785	28.7168
Primary Simulations	(1), Baseline	1	0.2	0.1	0.1	1000	NA	89	MedFix	20	1980	2	2	0	0.1	0	0.155403	7.32558e-06	6.70263	4.63241	30.8866
Primary Simulations	(1), Baseline	1	0.2	0.1	0.1	1000	NA	89	P-LASSO	20	1980	3	3	0	0.15	0	0.670973	0	6.70263	0.390465	94.1744
Primary Simulations	(1), Baseline	1	0.2	0.1	0.1	1000	NA	89	One-at-a-time	20	1980	3	3	0	0.15	0	0.105179	0.00550412	6.70263	8.95997	33.6784
Primary Simulations	(1), Baseline	1	0.2	0.1	0.1	1000	NA	89	PCMA	20	1980	NA	NA	NA	NA	NA	NA	NA	6.70263	4.15997	37.9352
Primary Simulations	(1), Baseline	1	0.2	0.1	0.1	1000	NA	89	HILMA	20	1980	NA	NA	NA	NA	NA	NA	NA	6.70263	5.38983	19.5863
Primary Simulations	(1), Baseline	1	0.2	0.1	0.1	1000	NA	89	PMED	20	1980	NA	NA	NA	NA	NA	NA	NA	6.70263	4.3657	34.8659
Primary Simulations	(1), Baseline	1	0.2	0.1	0.1	1000	NA	90	BSLMM	20	1980	6	6	0	0.3	0	0.0666751	4.39059e-05	6.70263	6.45025	3.76542
Primary Simulations	(1), Baseline	1	0.2	0.1	0.1	1000	NA	90	HDMA	20	1980	4	4	0	0.2	0	0.089473	1.17096e-05	6.70263	7.4269	10.8058
Primary Simulations	(1), Baseline	1	0.2	0.1	0.1	1000	NA	90	HIMA	20	1980	5	5	0	0.25	0	0.0946697	7.77241e-06	6.70263	7.46648	11.3963
Primary Simulations	(1), Baseline	1	0.2	0.1	0.1	1000	NA	90	MedFix	20	1980	4	4	0	0.2	0	0.0967776	5.66463e-06	6.70263	7.59222	13.2723
Primary Simulations	(1), Baseline	1	0.2	0.1	0.1	1000	NA	90	P-LASSO	20	1980	4	4	0	0.2	0	0.585177	0	6.70263	0.796543	88.116
Primary Simulations	(1), Baseline	1	0.2	0.1	0.1	1000	NA	90	One-at-a-time	20	1980	4	4	0	0.2	0	0.0815261	0.00467654	6.70263	6.90953	3.08694
Primary Simulations	(1), Baseline	1	0.2	0.1	0.1	1000	NA	90	PCMA	20	1980	NA	NA	NA	NA	NA	NA	NA	6.70263	5.57087	16.8853
Primary Simulations	(1), Baseline	1	0.2	0.1	0.1	1000	NA	90	HILMA	20	1980	NA	NA	NA	NA	NA	NA	NA	6.70263	6.64403	0.874266
Primary Simulations	(1), Baseline	1	0.2	0.1	0.1	1000	NA	90	PMED	20	1980	NA	NA	NA	NA	NA	NA	NA	6.70263	5.34514	20.2531
Primary Simulations	(1), Baseline	1	0.2	0.1	0.1	1000	NA	91	BSLMM	20	1980	5	5	0	0.25	0	0.0736098	3.31669e-05	6.70263	5.89135	12.1038
Primary Simulations	(1), Baseline	1	0.2	0.1	0.1	1000	NA	91	HDMA	20	1980	2	2	0	0.1	0	0.150454	2.19254e-05	6.70263	4.1131	38.6346
Primary Simulations	(1), Baseline	1	0.2	0.1	0.1	1000	NA	91	HIMA	20	1980	2	2	0	0.1	0	0.147853	1.12045e-05	6.70263	4.67117	30.3084
Primary Simulations	(1), Baseline	1	0.2	0.1	0.1	1000	NA	91	MedFix	20	1980	2	2	0	0.1	0	0.148466	1.88446e-05	6.70263	4.39305	34.4577
Primary Simulations	(1), Baseline	1	0.2	0.1	0.1	1000	NA	91	P-LASSO	20	1980	2	2	0	0.1	0	0.40318	0	6.70263	1.74788	73.9225
Primary Simulations	(1), Baseline	1	0.2	0.1	0.1	1000	NA	91	One-at-a-time	20	1980	2	2	0	0.1	0	0.111489	0.00640981	6.70263	-9.99822	249.169
Primary Simulations	(1), Baseline	1	0.2	0.1	0.1	1000	NA	91	PCMA	20	1980	NA	NA	NA	NA	NA	NA	NA	6.70263	2.88951	56.8898
Primary Simulations	(1), Baseline	1	0.2	0.1	0.1	1000	NA	91	HILMA	20	1980	NA	NA	NA	NA	NA	NA	NA	6.70263	5.37998	19.7333
Primary Simulations	(1), Baseline	1	0.2	0.1	0.1	1000	NA	91	PMED	20	1980	NA	NA	NA	NA	NA	NA	NA	6.70263	4.3989	34.3706
Primary Simulations	(1), Baseline	1	0.2	0.1	0.1	1000	NA	92	BSLMM	20	1980	3	3	0	0.15	0	0.330694	4.37092e-05	6.70263	1.76432	73.6771
Primary Simulations	(1), Baseline	1	0.2	0.1	0.1	1000	NA	92	HDMA	20	1980	4	4	0	0.2	0	0.111036	1.76572e-05	6.70263	6.0072	10.3755
Primary Simulations	(1), Baseline	1	0.2	0.1	0.1	1000	NA	92	HIMA	20	1980	3	3	0	0.15	0	0.115199	1.51547e-06	6.70263	5.49287	18.049
Primary Simulations	(1), Baseline	1	0.2	0.1	0.1	1000	NA	92	MedFix	20	1980	3	3	0	0.15	0	0.107306	8.21593e-06	6.70263	5.91628	11.7319
Primary Simulations	(1), Baseline	1	0.2	0.1	0.1	1000	NA	92	P-LASSO	20	1980	4	4	0	0.2	0	0.408866	0	6.70263	1.85699	72.2946
Primary Simulations	(1), Baseline	1	0.2	0.1	0.1	1000	NA	92	One-at-a-time	20	1980	4	4	0	0.2	0	0.0895377	0.00236655	6.70263	5.20372	22.363
Primary Simulations	(1), Baseline	1	0.2	0.1	0.1	1000	NA	92	PCMA	20	1980	NA	NA	NA	NA	NA	NA	NA	6.70263	2.51576	62.466
Primary Simulations	(1), Baseline	1	0.2	0.1	0.1	1000	NA	92	HILMA	20	1980	NA	NA	NA	NA	NA	NA	NA	6.70263	4.82733	27.9786
Primary Simulations	(1), Baseline	1	0.2	0.1	0.1	1000	NA	92	PMED	20	1980	NA	NA	NA	NA	NA	NA	NA	6.70263	4.77142	28.8128
Primary Simulations	(1), Baseline	1	0.2	0.1	0.1	1000	NA	93	BSLMM	20	1980	0	0	0	0	0	0.304621	7.3766e-05	6.70263	1.95667	70.8074
Primary Simulations	(1), Baseline	1	0.2	0.1	0.1	1000	NA	93	HDMA	20	1980	4	4	0	0.2	0	0.0781598	1.71498e-05	6.70263	5.248	21.7024
Primary Simulations	(1), Baseline	1	0.2	0.1	0.1	1000	NA	93	HIMA	20	1980	2	2	0	0.1	0	0.161746	7.12359e-06	6.70263	5.34242	20.2937
Primary Simulations	(1), Baseline	1	0.2	0.1	0.1	1000	NA	93	MedFix	20	1980	2	2	0	0.1	0	0.145106	1.1295e-05	6.70263	5.00832	25.2782
Primary Simulations	(1), Baseline	1	0.2	0.1	0.1	1000	NA	93	P-LASSO	20	1980	5	5	0	0.25	0	0.411606	0	6.70263	1.8551	72.3229
Primary Simulations	(1), Baseline	1	0.2	0.1	0.1	1000	NA	93	One-at-a-time	20	1980	3	3	0	0.15	0	0.235618	0.0073589	6.70263	16.4267	145.078
Primary Simulations	(1), Baseline	1	0.2	0.1	0.1	1000	NA	93	PCMA	20	1980	NA	NA	NA	NA	NA	NA	NA	6.70263	3.26067	51.3523
Primary Simulations	(1), Baseline	1	0.2	0.1	0.1	1000	NA	93	HILMA	20	1980	NA	NA	NA	NA	NA	NA	NA	6.70263	5.69056	15.0996
Primary Simulations	(1), Baseline	1	0.2	0.1	0.1	1000	NA	93	PMED	20	1980	NA	NA	NA	NA	NA	NA	NA	6.70263	5.46612	18.4481
Primary Simulations	(1), Baseline	1	0.2	0.1	0.1	1000	NA	94	BSLMM	20	1980	5	5	0	0.25	0	0.116843	4.09241e-05	6.70263	4.73517	29.3536
Primary Simulations	(1), Baseline	1	0.2	0.1	0.1	1000	NA	94	HDMA	20	1980	5	5	0	0.25	0	0.0858141	2.19035e-05	6.70263	6.75875	0.837271
Primary Simulations	(1), Baseline	1	0.2	0.1	0.1	1000	NA	94	HIMA	20	1980	5	5	0	0.25	0	0.0844185	2.34838e-05	6.70263	6.36909	4.97616
Primary Simulations	(1), Baseline	1	0.2	0.1	0.1	1000	NA	94	MedFix	20	1980	4	4	0	0.2	0	0.115185	2.7489e-05	6.70263	6.37972	4.81768
Primary Simulations	(1), Baseline	1	0.2	0.1	0.1	1000	NA	94	P-LASSO	20	1980	5	5	0	0.25	0	0.45758	0	6.70263	1.66371	75.1782
Primary Simulations	(1), Baseline	1	0.2	0.1	0.1	1000	NA	94	One-at-a-time	20	1980	4	4	0	0.2	0	0.170318	0.00504224	6.70263	3.33733	50.2086
Primary Simulations	(1), Baseline	1	0.2	0.1	0.1	1000	NA	94	PCMA	20	1980	NA	NA	NA	NA	NA	NA	NA	6.70263	2.47	63.1487
Primary Simulations	(1), Baseline	1	0.2	0.1	0.1	1000	NA	94	HILMA	20	1980	NA	NA	NA	NA	NA	NA	NA	6.70263	5.59338	16.5495
Primary Simulations	(1), Baseline	1	0.2	0.1	0.1	1000	NA	94	PMED	20	1980	NA	NA	NA	NA	NA	NA	NA	6.70263	5.33224	20.4455
Primary Simulations	(1), Baseline	1	0.2	0.1	0.1	1000	NA	95	BSLMM	20	1980	5	5	0	0.25	0	0.481239	6.71913e-05	6.70263	0.541801	91.9166
Primary Simulations	(1), Baseline	1	0.2	0.1	0.1	1000	NA	95	HDMA	20	1980	4	4	0	0.2	0	0.112952	8.83644e-05	6.70263	4.49347	32.9596
Primary Simulations	(1), Baseline	1	0.2	0.1	0.1	1000	NA	95	HIMA	20	1980	5	5	0	0.25	0	0.0892489	1.20619e-05	6.70263	4.26014	36.4408
Primary Simulations	(1), Baseline	1	0.2	0.1	0.1	1000	NA	95	MedFix	20	1980	4	4	0	0.2	0	0.0936663	1.45169e-05	6.70263	3.95046	41.061
Primary Simulations	(1), Baseline	1	0.2	0.1	0.1	1000	NA	95	P-LASSO	20	1980	6	6	0	0.3	0	0.495699	0	6.70263	1.50348	77.5689
Primary Simulations	(1), Baseline	1	0.2	0.1	0.1	1000	NA	95	One-at-a-time	20	1980	5	5	0	0.25	0	0.13055	0.00532596	6.70263	-5.17277	177.175
Primary Simulations	(1), Baseline	1	0.2	0.1	0.1	1000	NA	95	PCMA	20	1980	NA	NA	NA	NA	NA	NA	NA	6.70263	0.972365	85.4928
Primary Simulations	(1), Baseline	1	0.2	0.1	0.1	1000	NA	95	HILMA	20	1980	NA	NA	NA	NA	NA	NA	NA	6.70263	4.61325	31.1726
Primary Simulations	(1), Baseline	1	0.2	0.1	0.1	1000	NA	95	PMED	20	1980	NA	NA	NA	NA	NA	NA	NA	6.70263	4.10014	38.8279
Primary Simulations	(1), Baseline	1	0.2	0.1	0.1	1000	NA	96	BSLMM	20	1980	6	6	0	0.3	0	0.108536	3.84351e-05	6.70263	4.35834	34.9756
Primary Simulations	(1), Baseline	1	0.2	0.1	0.1	1000	NA	96	HDMA	20	1980	4	4	0	0.2	0	0.0991576	0.000137915	6.70263	4.04253	39.6874
Primary Simulations	(1), Baseline	1	0.2	0.1	0.1	1000	NA	96	HIMA	20	1980	4	4	0	0.2	0	0.0986957	7.96903e-06	6.70263	4.49891	32.8783
Primary Simulations	(1), Baseline	1	0.2	0.1	0.1	1000	NA	96	MedFix	20	1980	4	4	0	0.2	0	0.0965648	1.51499e-05	6.70263	4.52374	32.5079
Primary Simulations	(1), Baseline	1	0.2	0.1	0.1	1000	NA	96	P-LASSO	20	1980	0	0	0	0	0	0.763117	0	6.70263	0	100
Primary Simulations	(1), Baseline	1	0.2	0.1	0.1	1000	NA	96	One-at-a-time	20	1980	2	2	0	0.1	0	0.0725735	0.00425472	6.70263	0.695473	89.6239
Primary Simulations	(1), Baseline	1	0.2	0.1	0.1	1000	NA	96	PCMA	20	1980	NA	NA	NA	NA	NA	NA	NA	6.70263	2.2134	66.9771
Primary Simulations	(1), Baseline	1	0.2	0.1	0.1	1000	NA	96	HILMA	20	1980	NA	NA	NA	NA	NA	NA	NA	6.70263	4.8045	28.3192
Primary Simulations	(1), Baseline	1	0.2	0.1	0.1	1000	NA	96	PMED	20	1980	NA	NA	NA	NA	NA	NA	NA	6.70263	4.76379	28.9266
Primary Simulations	(1), Baseline	1	0.2	0.1	0.1	1000	NA	97	BSLMM	20	1980	6	6	0	0.3	0	0.0811146	2.02463e-05	6.70263	4.46463	33.3898
Primary Simulations	(1), Baseline	1	0.2	0.1	0.1	1000	NA	97	HDMA	20	1980	5	5	0	0.25	0	0.0862803	6.70837e-06	6.70263	4.16698	37.8307
Primary Simulations	(1), Baseline	1	0.2	0.1	0.1	1000	NA	97	HIMA	20	1980	5	5	0	0.25	0	0.0870097	3.94599e-06	6.70263	4.34237	35.2139
Primary Simulations	(1), Baseline	1	0.2	0.1	0.1	1000	NA	97	MedFix	20	1980	4	4	0	0.2	0	0.101341	2.00112e-06	6.70263	4.55628	32.0224
Primary Simulations	(1), Baseline	1	0.2	0.1	0.1	1000	NA	97	P-LASSO	20	1980	0	0	0	0	0	0.763117	0	6.70263	0	100
Primary Simulations	(1), Baseline	1	0.2	0.1	0.1	1000	NA	97	One-at-a-time	20	1980	4	4	0	0.2	0	0.374894	0.0113218	6.70263	14.5852	117.604
Primary Simulations	(1), Baseline	1	0.2	0.1	0.1	1000	NA	97	PCMA	20	1980	NA	NA	NA	NA	NA	NA	NA	6.70263	2.12221	68.3377
Primary Simulations	(1), Baseline	1	0.2	0.1	0.1	1000	NA	97	HILMA	20	1980	NA	NA	NA	NA	NA	NA	NA	6.70263	6.25586	6.66559
Primary Simulations	(1), Baseline	1	0.2	0.1	0.1	1000	NA	97	PMED	20	1980	NA	NA	NA	NA	NA	NA	NA	6.70263	3.05379	54.4389
Primary Simulations	(1), Baseline	1	0.2	0.1	0.1	1000	NA	98	BSLMM	20	1980	4	4	0	0.2	0	0.11159	4.87091e-05	6.70263	4.91233	26.7103
Primary Simulations	(1), Baseline	1	0.2	0.1	0.1	1000	NA	98	HDMA	20	1980	2	2	0	0.1	0	0.134117	0.000253029	6.70263	6.60788	1.41356
Primary Simulations	(1), Baseline	1	0.2	0.1	0.1	1000	NA	98	HIMA	20	1980	2	2	0	0.1	0	0.143553	7.51439e-05	6.70263	5.78572	13.6798
Primary Simulations	(1), Baseline	1	0.2	0.1	0.1	1000	NA	98	MedFix	20	1980	3	3	0	0.15	0	0.152759	7.41486e-05	6.70263	5.61674	16.2009
Primary Simulations	(1), Baseline	1	0.2	0.1	0.1	1000	NA	98	P-LASSO	20	1980	0	0	0	0	0	0.763117	0	6.70263	0	100
Primary Simulations	(1), Baseline	1	0.2	0.1	0.1	1000	NA	98	One-at-a-time	20	1980	3	3	0	0.15	0	0.180557	0.00736599	6.70263	5.91431	11.7614
Primary Simulations	(1), Baseline	1	0.2	0.1	0.1	1000	NA	98	PCMA	20	1980	NA	NA	NA	NA	NA	NA	NA	6.70263	2.84809	57.5079
Primary Simulations	(1), Baseline	1	0.2	0.1	0.1	1000	NA	98	HILMA	20	1980	NA	NA	NA	NA	NA	NA	NA	6.70263	6.12091	8.679
Primary Simulations	(1), Baseline	1	0.2	0.1	0.1	1000	NA	98	PMED	20	1980	NA	NA	NA	NA	NA	NA	NA	6.70263	4.76478	28.9118
Primary Simulations	(1), Baseline	1	0.2	0.1	0.1	1000	NA	99	BSLMM	20	1980	5	5	0	0.25	0	0.115675	4.02821e-05	6.70263	4.43961	33.7631
Primary Simulations	(1), Baseline	1	0.2	0.1	0.1	1000	NA	99	HDMA	20	1980	5	5	0	0.25	0	0.0896981	0.000111527	6.70263	5.64955	15.7115
Primary Simulations	(1), Baseline	1	0.2	0.1	0.1	1000	NA	99	HIMA	20	1980	5	5	0	0.25	0	0.0946948	5.27314e-06	6.70263	5.05022	24.6531
Primary Simulations	(1), Baseline	1	0.2	0.1	0.1	1000	NA	99	MedFix	20	1980	5	5	0	0.25	0	0.0918848	6.57821e-06	6.70263	5.16405	22.9549
Primary Simulations	(1), Baseline	1	0.2	0.1	0.1	1000	NA	99	P-LASSO	20	1980	0	0	0	0	0	0.763117	0	6.70263	0	100
Primary Simulations	(1), Baseline	1	0.2	0.1	0.1	1000	NA	99	One-at-a-time	20	1980	4	4	0	0.2	0	0.134644	0.00813384	6.70263	9.85135	46.9774
Primary Simulations	(1), Baseline	1	0.2	0.1	0.1	1000	NA	99	PCMA	20	1980	NA	NA	NA	NA	NA	NA	NA	6.70263	3.10519	53.672
Primary Simulations	(1), Baseline	1	0.2	0.1	0.1	1000	NA	99	HILMA	20	1980	NA	NA	NA	NA	NA	NA	NA	6.70263	4.75411	29.071
Primary Simulations	(1), Baseline	1	0.2	0.1	0.1	1000	NA	99	PMED	20	1980	NA	NA	NA	NA	NA	NA	NA	6.70263	0	100
Primary Simulations	(1), Baseline	1	0.2	0.1	0.1	1000	NA	100	BSLMM	20	1980	2	2	0	0.1	0	0.120765	3.4203e-05	6.70263	6.21027	7.34572
Primary Simulations	(1), Baseline	1	0.2	0.1	0.1	1000	NA	100	HDMA	20	1980	3	3	0	0.15	0	0.121347	3.85908e-05	6.70263	6.44332	3.8687
Primary Simulations	(1), Baseline	1	0.2	0.1	0.1	1000	NA	100	HIMA	20	1980	3	3	0	0.15	0	0.12023	2.05037e-05	6.70263	5.76785	13.9464
Primary Simulations	(1), Baseline	1	0.2	0.1	0.1	1000	NA	100	MedFix	20	1980	2	2	0	0.1	0	0.12079	2.21092e-05	6.70263	5.6139	16.2434
Primary Simulations	(1), Baseline	1	0.2	0.1	0.1	1000	NA	100	P-LASSO	20	1980	4	4	0	0.2	0	0.372267	0	6.70263	2.06864	69.1369
Primary Simulations	(1), Baseline	1	0.2	0.1	0.1	1000	NA	100	One-at-a-time	20	1980	3	3	0	0.15	0	0.238108	0.00598457	6.70263	5.67745	15.2951
Primary Simulations	(1), Baseline	1	0.2	0.1	0.1	1000	NA	100	PCMA	20	1980	NA	NA	NA	NA	NA	NA	NA	6.70263	3.95514	40.9913
Primary Simulations	(1), Baseline	1	0.2	0.1	0.1	1000	NA	100	HILMA	20	1980	NA	NA	NA	NA	NA	NA	NA	6.70263	5.48109	18.2248
Primary Simulations	(1), Baseline	1	0.2	0.1	0.1	1000	NA	100	PMED	20	1980	NA	NA	NA	NA	NA	NA	NA	6.70263	5.25933	21.5333
Primary Simulations	(1), Baseline	1	0.2	0.1	0.1	2500	NA	1	BSLMM	20	1980	6	6	0	0.3	0	0.0402279	5.61854e-05	6.70263	5.80543	13.3858
Primary Simulations	(1), Baseline	1	0.2	0.1	0.1	2500	NA	1	HDMA	20	1980	5	5	0	0.25	0	0.0428236	0.000146444	6.70263	6.59811	1.55939
Primary Simulations	(1), Baseline	1	0.2	0.1	0.1	2500	NA	1	HIMA	20	1980	5	5	0	0.25	0	0.0571971	5.80939e-05	6.70263	5.71357	14.7563
Primary Simulations	(1), Baseline	1	0.2	0.1	0.1	2500	NA	1	MedFix	20	1980	4	4	0	0.2	0	0.0911845	3.26966e-06	6.70263	5.031	24.9399
Primary Simulations	(1), Baseline	1	0.2	0.1	0.1	2500	NA	1	P-LASSO	20	1980	4	4	0	0.2	0	0.43393	0	6.70263	1.64802	75.4123
Primary Simulations	(1), Baseline	1	0.2	0.1	0.1	2500	NA	1	One-at-a-time	20	1980	8	8	0	0.4	0	0.0721028	0.00274188	6.70263	10.1231	51.0319
Primary Simulations	(1), Baseline	1	0.2	0.1	0.1	2500	NA	1	PCMA	20	1980	NA	NA	NA	NA	NA	NA	NA	6.70263	4.35259	35.0615
Primary Simulations	(1), Baseline	1	0.2	0.1	0.1	2500	NA	1	HILMA	20	1980	NA	NA	NA	NA	NA	NA	NA	6.70263	6.32201	5.67856
Primary Simulations	(1), Baseline	1	0.2	0.1	0.1	2500	NA	1	PMED	20	1980	NA	NA	NA	NA	NA	NA	NA	6.70263	5.5116	17.7696
Primary Simulations	(1), Baseline	1	0.2	0.1	0.1	2500	NA	2	BSLMM	20	1980	7	7	0	0.35	0	0.0477487	2.57894e-05	6.70263	4.88504	27.1175
Primary Simulations	(1), Baseline	1	0.2	0.1	0.1	2500	NA	2	HDMA	20	1980	6	6	0	0.3	0	0.0702823	1.32887e-05	6.70263	5.03074	24.9437
Primary Simulations	(1), Baseline	1	0.2	0.1	0.1	2500	NA	2	HIMA	20	1980	5	5	0	0.25	0	0.0917814	5.90334e-06	6.70263	5.4471	18.7319
Primary Simulations	(1), Baseline	1	0.2	0.1	0.1	2500	NA	2	MedFix	20	1980	3	3	0	0.15	0	0.125414	3.56366e-06	6.70263	6.01824	10.2107
Primary Simulations	(1), Baseline	1	0.2	0.1	0.1	2500	NA	2	P-LASSO	20	1980	4	4	0	0.2	0	0.3154	0	6.70263	2.6008	61.1974
Primary Simulations	(1), Baseline	1	0.2	0.1	0.1	2500	NA	2	One-at-a-time	20	1980	6	6	0	0.3	0	0.0833028	0.00136957	6.70263	6.57557	1.89566
Primary Simulations	(1), Baseline	1	0.2	0.1	0.1	2500	NA	2	PCMA	20	1980	NA	NA	NA	NA	NA	NA	NA	6.70263	3.24656	51.5629
Primary Simulations	(1), Baseline	1	0.2	0.1	0.1	2500	NA	2	HILMA	20	1980	NA	NA	NA	NA	NA	NA	NA	6.70263	5.70159	14.935
Primary Simulations	(1), Baseline	1	0.2	0.1	0.1	2500	NA	2	PMED	20	1980	NA	NA	NA	NA	NA	NA	NA	6.70263	4.96708	25.8936
Primary Simulations	(1), Baseline	1	0.2	0.1	0.1	2500	NA	3	BSLMM	20	1980	10	9	1	0.45	0.000505051	0.0249283	4.79689e-05	6.70263	5.91878	11.6946
Primary Simulations	(1), Baseline	1	0.2	0.1	0.1	2500	NA	3	HDMA	20	1980	7	7	0	0.35	0	0.0459587	8.08164e-06	6.70263	6.79491	1.37677
Primary Simulations	(1), Baseline	1	0.2	0.1	0.1	2500	NA	3	HIMA	20	1980	7	7	0	0.35	0	0.0453593	3.74396e-06	6.70263	6.35932	5.12204
Primary Simulations	(1), Baseline	1	0.2	0.1	0.1	2500	NA	3	MedFix	20	1980	6	6	0	0.3	0	0.0508843	2.93657e-06	6.70263	6.18053	7.78946
Primary Simulations	(1), Baseline	1	0.2	0.1	0.1	2500	NA	3	P-LASSO	20	1980	6	6	0	0.3	0	0.339804	0	6.70263	2.3915	64.3199
Primary Simulations	(1), Baseline	1	0.2	0.1	0.1	2500	NA	3	One-at-a-time	20	1980	4	4	0	0.2	0	0.102366	0.0044256	6.70263	0.135764	97.9745
Primary Simulations	(1), Baseline	1	0.2	0.1	0.1	2500	NA	3	PCMA	20	1980	NA	NA	NA	NA	NA	NA	NA	6.70263	4.45904	33.4733
Primary Simulations	(1), Baseline	1	0.2	0.1	0.1	2500	NA	3	HILMA	20	1980	NA	NA	NA	NA	NA	NA	NA	6.70263	6.72033	0.264136
Primary Simulations	(1), Baseline	1	0.2	0.1	0.1	2500	NA	3	PMED	20	1980	NA	NA	NA	NA	NA	NA	NA	6.70263	4.65356	30.571
Primary Simulations	(1), Baseline	1	0.2	0.1	0.1	2500	NA	4	BSLMM	20	1980	7	7	0	0.35	0	0.0370595	3.69652e-05	6.70263	6.49172	3.14657
Primary Simulations	(1), Baseline	1	0.2	0.1	0.1	2500	NA	4	HDMA	20	1980	6	6	0	0.3	0	0.0695527	6.40258e-06	6.70263	7.52141	12.2158
Primary Simulations	(1), Baseline	1	0.2	0.1	0.1	2500	NA	4	HIMA	20	1980	5	5	0	0.25	0	0.0752776	1.56407e-06	6.70263	6.63318	1.03614
Primary Simulations	(1), Baseline	1	0.2	0.1	0.1	2500	NA	4	MedFix	20	1980	4	4	0	0.2	0	0.0826438	9.57498e-07	6.70263	6.48469	3.25149
Primary Simulations	(1), Baseline	1	0.2	0.1	0.1	2500	NA	4	P-LASSO	20	1980	5	5	0	0.25	0	0.518885	0	6.70263	1.24083	81.4873
Primary Simulations	(1), Baseline	1	0.2	0.1	0.1	2500	NA	4	One-at-a-time	20	1980	4	4	0	0.2	0	0.108013	0.0041402	6.70263	13.4044	99.9879
Primary Simulations	(1), Baseline	1	0.2	0.1	0.1	2500	NA	4	PCMA	20	1980	NA	NA	NA	NA	NA	NA	NA	6.70263	3.67575	45.1596
Primary Simulations	(1), Baseline	1	0.2	0.1	0.1	2500	NA	4	HILMA	20	1980	NA	NA	NA	NA	NA	NA	NA	6.70263	6.3887	4.68359
Primary Simulations	(1), Baseline	1	0.2	0.1	0.1	2500	NA	4	PMED	20	1980	NA	NA	NA	NA	NA	NA	NA	6.70263	5.79465	13.5466
Primary Simulations	(1), Baseline	1	0.2	0.1	0.1	2500	NA	5	BSLMM	20	1980	13	12	1	0.6	0.000505051	0.0583809	3.55559e-05	6.70263	5.87334	12.3725
Primary Simulations	(1), Baseline	1	0.2	0.1	0.1	2500	NA	5	HDMA	20	1980	12	11	1	0.55	0.000505051	0.0606408	7.57291e-06	6.70263	6.59553	1.59791
Primary Simulations	(1), Baseline	1	0.2	0.1	0.1	2500	NA	5	HIMA	20	1980	8	8	0	0.4	0	0.0615059	4.1399e-06	6.70263	6.27017	6.45213
Primary Simulations	(1), Baseline	1	0.2	0.1	0.1	2500	NA	5	MedFix	20	1980	5	5	0	0.25	0	0.0927401	3.13556e-06	6.70263	5.20879	22.2873
Primary Simulations	(1), Baseline	1	0.2	0.1	0.1	2500	NA	5	P-LASSO	20	1980	7	7	0	0.35	0	0.275235	0	6.70263	3.2503	51.5071
Primary Simulations	(1), Baseline	1	0.2	0.1	0.1	2500	NA	5	One-at-a-time	20	1980	5	5	0	0.25	0	0.108209	0.00237102	6.70263	6.17157	7.92311
Primary Simulations	(1), Baseline	1	0.2	0.1	0.1	2500	NA	5	PCMA	20	1980	NA	NA	NA	NA	NA	NA	NA	6.70263	2.29018	65.8316
Primary Simulations	(1), Baseline	1	0.2	0.1	0.1	2500	NA	5	HILMA	20	1980	NA	NA	NA	NA	NA	NA	NA	6.70263	6.33326	5.51083
Primary Simulations	(1), Baseline	1	0.2	0.1	0.1	2500	NA	5	PMED	20	1980	NA	NA	NA	NA	NA	NA	NA	6.70263	5.82753	13.0561
Primary Simulations	(1), Baseline	1	0.2	0.1	0.1	2500	NA	6	BSLMM	20	1980	10	9	1	0.45	0.000505051	0.0672187	1.92201e-05	6.70263	4.73186	29.4029
Primary Simulations	(1), Baseline	1	0.2	0.1	0.1	2500	NA	6	HDMA	20	1980	5	5	0	0.25	0	0.0739467	1.09254e-05	6.70263	4.54933	32.1262
Primary Simulations	(1), Baseline	1	0.2	0.1	0.1	2500	NA	6	HIMA	20	1980	5	5	0	0.25	0	0.0680705	7.52005e-06	6.70263	4.75556	29.0494
Primary Simulations	(1), Baseline	1	0.2	0.1	0.1	2500	NA	6	MedFix	20	1980	4	4	0	0.2	0	0.0830339	5.27225e-06	6.70263	4.43441	33.8408
Primary Simulations	(1), Baseline	1	0.2	0.1	0.1	2500	NA	6	P-LASSO	20	1980	5	5	0	0.25	0	0.274716	0	6.70263	2.8104	58.0702
Primary Simulations	(1), Baseline	1	0.2	0.1	0.1	2500	NA	6	One-at-a-time	20	1980	5	5	0	0.25	0	0.0429843	0.00137563	6.70263	6.36546	5.03039
Primary Simulations	(1), Baseline	1	0.2	0.1	0.1	2500	NA	6	PCMA	20	1980	NA	NA	NA	NA	NA	NA	NA	6.70263	3.82737	42.8974
Primary Simulations	(1), Baseline	1	0.2	0.1	0.1	2500	NA	6	HILMA	20	1980	NA	NA	NA	NA	NA	NA	NA	6.70263	4.87829	27.2182
Primary Simulations	(1), Baseline	1	0.2	0.1	0.1	2500	NA	6	PMED	20	1980	NA	NA	NA	NA	NA	NA	NA	6.70263	5.01023	25.2498
Primary Simulations	(1), Baseline	1	0.2	0.1	0.1	2500	NA	7	BSLMM	20	1980	12	11	1	0.55	0.000505051	0.0385733	3.09608e-05	6.70263	6.19742	7.53752
Primary Simulations	(1), Baseline	1	0.2	0.1	0.1	2500	NA	7	HDMA	20	1980	4	4	0	0.2	0	0.0823037	5.31353e-06	6.70263	4.9673	25.8903
Primary Simulations	(1), Baseline	1	0.2	0.1	0.1	2500	NA	7	HIMA	20	1980	4	4	0	0.2	0	0.080127	1.68973e-06	6.70263	4.91191	26.7167
Primary Simulations	(1), Baseline	1	0.2	0.1	0.1	2500	NA	7	MedFix	20	1980	4	4	0	0.2	0	0.0815547	1.79136e-07	6.70263	5.272	21.3443
Primary Simulations	(1), Baseline	1	0.2	0.1	0.1	2500	NA	7	P-LASSO	20	1980	0	0	0	0	0	0.763117	0	6.70263	0	100
Primary Simulations	(1), Baseline	1	0.2	0.1	0.1	2500	NA	7	One-at-a-time	20	1980	2	2	0	0.1	0	0.375056	0.0142011	6.70263	1.39672	79.1617
Primary Simulations	(1), Baseline	1	0.2	0.1	0.1	2500	NA	7	PCMA	20	1980	NA	NA	NA	NA	NA	NA	NA	6.70263	3.2161	52.0174
Primary Simulations	(1), Baseline	1	0.2	0.1	0.1	2500	NA	7	HILMA	20	1980	NA	NA	NA	NA	NA	NA	NA	6.70263	6.53917	2.43864
Primary Simulations	(1), Baseline	1	0.2	0.1	0.1	2500	NA	7	PMED	20	1980	NA	NA	NA	NA	NA	NA	NA	6.70263	5.02398	25.0447
Primary Simulations	(1), Baseline	1	0.2	0.1	0.1	2500	NA	8	BSLMM	20	1980	7	7	0	0.35	0	0.0459092	3.14012e-05	6.70263	5.24746	21.7104
Primary Simulations	(1), Baseline	1	0.2	0.1	0.1	2500	NA	8	HDMA	20	1980	6	6	0	0.3	0	0.0403203	0.000142042	6.70263	5.39278	19.5424
Primary Simulations	(1), Baseline	1	0.2	0.1	0.1	2500	NA	8	HIMA	20	1980	5	5	0	0.25	0	0.0628996	3.96677e-06	6.70263	4.80982	28.2398
Primary Simulations	(1), Baseline	1	0.2	0.1	0.1	2500	NA	8	MedFix	20	1980	4	4	0	0.2	0	0.0866686	1.30083e-06	6.70263	4.52323	32.5156
Primary Simulations	(1), Baseline	1	0.2	0.1	0.1	2500	NA	8	P-LASSO	20	1980	6	6	0	0.3	0	0.347624	0	6.70263	2.23669	66.6297
Primary Simulations	(1), Baseline	1	0.2	0.1	0.1	2500	NA	8	One-at-a-time	20	1980	8	8	0	0.4	0	0.0593149	0.00267712	6.70263	14.7295	119.757
Primary Simulations	(1), Baseline	1	0.2	0.1	0.1	2500	NA	8	PCMA	20	1980	NA	NA	NA	NA	NA	NA	NA	6.70263	4.68725	30.0685
Primary Simulations	(1), Baseline	1	0.2	0.1	0.1	2500	NA	8	HILMA	20	1980	NA	NA	NA	NA	NA	NA	NA	6.70263	5.48794	18.1226
Primary Simulations	(1), Baseline	1	0.2	0.1	0.1	2500	NA	8	PMED	20	1980	NA	NA	NA	NA	NA	NA	NA	6.70263	3.86713	42.3043
Primary Simulations	(1), Baseline	1	0.2	0.1	0.1	2500	NA	9	BSLMM	20	1980	6	6	0	0.3	0	0.0435093	4.38623e-05	6.70263	5.50972	17.7976
Primary Simulations	(1), Baseline	1	0.2	0.1	0.1	2500	NA	9	HDMA	20	1980	6	6	0	0.3	0	0.0647153	1.03694e-05	6.70263	5.36366	19.9768
Primary Simulations	(1), Baseline	1	0.2	0.1	0.1	2500	NA	9	HIMA	20	1980	6	6	0	0.3	0	0.0661222	8.03415e-06	6.70263	5.50979	17.7966
Primary Simulations	(1), Baseline	1	0.2	0.1	0.1	2500	NA	9	MedFix	20	1980	5	5	0	0.25	0	0.0639014	9.10095e-06	6.70263	5.71703	14.7046
Primary Simulations	(1), Baseline	1	0.2	0.1	0.1	2500	NA	9	P-LASSO	20	1980	0	0	0	0	0	0.763117	0	6.70263	0	100
Primary Simulations	(1), Baseline	1	0.2	0.1	0.1	2500	NA	9	One-at-a-time	20	1980	4	4	0	0.2	0	0.118277	0.00371672	6.70263	4.81052	28.2293
Primary Simulations	(1), Baseline	1	0.2	0.1	0.1	2500	NA	9	PCMA	20	1980	NA	NA	NA	NA	NA	NA	NA	6.70263	2.25307	66.3852
Primary Simulations	(1), Baseline	1	0.2	0.1	0.1	2500	NA	9	HILMA	20	1980	NA	NA	NA	NA	NA	NA	NA	6.70263	6.06426	9.52419
Primary Simulations	(1), Baseline	1	0.2	0.1	0.1	2500	NA	9	PMED	20	1980	NA	NA	NA	NA	NA	NA	NA	6.70263	6.30052	5.99929
Primary Simulations	(1), Baseline	1	0.2	0.1	0.1	2500	NA	10	BSLMM	20	1980	7	7	0	0.35	0	0.0633168	4.77427e-05	6.70263	5.11535	23.6815
Primary Simulations	(1), Baseline	1	0.2	0.1	0.1	2500	NA	10	HDMA	20	1980	5	5	0	0.25	0	0.0437963	0.000115712	6.70263	4.98006	25.6998
Primary Simulations	(1), Baseline	1	0.2	0.1	0.1	2500	NA	10	HIMA	20	1980	5	5	0	0.25	0	0.0687972	5.82557e-06	6.70263	5.07158	24.3344
Primary Simulations	(1), Baseline	1	0.2	0.1	0.1	2500	NA	10	MedFix	20	1980	3	3	0	0.15	0	0.113538	3.06098e-06	6.70263	5.25245	21.636
Primary Simulations	(1), Baseline	1	0.2	0.1	0.1	2500	NA	10	P-LASSO	20	1980	3	3	0	0.15	0	0.407383	0	6.70263	1.77985	73.4455
Primary Simulations	(1), Baseline	1	0.2	0.1	0.1	2500	NA	10	One-at-a-time	20	1980	3	3	0	0.15	0	0.0438985	0.0015027	6.70263	7.47507	11.5245
Primary Simulations	(1), Baseline	1	0.2	0.1	0.1	2500	NA	10	PCMA	20	1980	NA	NA	NA	NA	NA	NA	NA	6.70263	4.02568	39.9387
Primary Simulations	(1), Baseline	1	0.2	0.1	0.1	2500	NA	10	HILMA	20	1980	NA	NA	NA	NA	NA	NA	NA	6.70263	5.63969	15.8585
Primary Simulations	(1), Baseline	1	0.2	0.1	0.1	2500	NA	10	PMED	20	1980	NA	NA	NA	NA	NA	NA	NA	6.70263	4.68645	30.0804
Primary Simulations	(1), Baseline	1	0.2	0.1	0.1	2500	NA	11	BSLMM	20	1980	8	8	0	0.4	0	0.0512	4.18533e-05	6.70263	5.93722	11.4195
Primary Simulations	(1), Baseline	1	0.2	0.1	0.1	2500	NA	11	HDMA	20	1980	6	6	0	0.3	0	0.0392204	0.000132289	6.70263	7.18131	7.14176
Primary Simulations	(1), Baseline	1	0.2	0.1	0.1	2500	NA	11	HIMA	20	1980	6	6	0	0.3	0	0.0610697	4.29973e-06	6.70263	6.33024	5.55589
Primary Simulations	(1), Baseline	1	0.2	0.1	0.1	2500	NA	11	MedFix	20	1980	4	4	0	0.2	0	0.109437	3.36779e-06	6.70263	6.29061	6.14717
Primary Simulations	(1), Baseline	1	0.2	0.1	0.1	2500	NA	11	P-LASSO	20	1980	5	5	0	0.25	0	0.473532	0	6.70263	1.41112	78.9468
Primary Simulations	(1), Baseline	1	0.2	0.1	0.1	2500	NA	11	One-at-a-time	20	1980	3	3	0	0.15	0	0.11059	0.00457356	6.70263	7.41349	10.6057
Primary Simulations	(1), Baseline	1	0.2	0.1	0.1	2500	NA	11	PCMA	20	1980	NA	NA	NA	NA	NA	NA	NA	6.70263	2.17537	67.5445
Primary Simulations	(1), Baseline	1	0.2	0.1	0.1	2500	NA	11	HILMA	20	1980	NA	NA	NA	NA	NA	NA	NA	6.70263	6.31057	5.84926
Primary Simulations	(1), Baseline	1	0.2	0.1	0.1	2500	NA	11	PMED	20	1980	NA	NA	NA	NA	NA	NA	NA	6.70263	6.36643	5.01594
Primary Simulations	(1), Baseline	1	0.2	0.1	0.1	2500	NA	12	BSLMM	20	1980	6	6	0	0.3	0	0.041942	5.61e-05	6.70263	5.75528	14.134
Primary Simulations	(1), Baseline	1	0.2	0.1	0.1	2500	NA	12	HDMA	20	1980	6	6	0	0.3	0	0.0684147	6.88818e-06	6.70263	4.87442	27.276
Primary Simulations	(1), Baseline	1	0.2	0.1	0.1	2500	NA	12	HIMA	20	1980	5	5	0	0.25	0	0.0769777	4.16087e-06	6.70263	4.8774	27.2315
Primary Simulations	(1), Baseline	1	0.2	0.1	0.1	2500	NA	12	MedFix	20	1980	4	4	0	0.2	0	0.079871	4.03482e-06	6.70263	5.34398	20.2704
Primary Simulations	(1), Baseline	1	0.2	0.1	0.1	2500	NA	12	P-LASSO	20	1980	4	4	0	0.2	0	0.22165	0	6.70263	3.41359	49.0709
Primary Simulations	(1), Baseline	1	0.2	0.1	0.1	2500	NA	12	One-at-a-time	20	1980	3	3	0	0.15	0	0.0812386	0.00376055	6.70263	3.67317	45.198
Primary Simulations	(1), Baseline	1	0.2	0.1	0.1	2500	NA	12	PCMA	20	1980	NA	NA	NA	NA	NA	NA	NA	6.70263	3.23674	51.7094
Primary Simulations	(1), Baseline	1	0.2	0.1	0.1	2500	NA	12	HILMA	20	1980	NA	NA	NA	NA	NA	NA	NA	6.70263	5.93506	11.4517
Primary Simulations	(1), Baseline	1	0.2	0.1	0.1	2500	NA	12	PMED	20	1980	NA	NA	NA	NA	NA	NA	NA	6.70263	5.08239	24.1732
Primary Simulations	(1), Baseline	1	0.2	0.1	0.1	2500	NA	13	BSLMM	20	1980	5	5	0	0.25	0	0.0342384	4.39844e-05	6.70263	6.13533	8.46378
Primary Simulations	(1), Baseline	1	0.2	0.1	0.1	2500	NA	13	HDMA	20	1980	7	7	0	0.35	0	0.0291754	1.43764e-05	6.70263	6.13923	8.4056
Primary Simulations	(1), Baseline	1	0.2	0.1	0.1	2500	NA	13	HIMA	20	1980	5	5	0	0.25	0	0.0521872	7.57792e-06	6.70263	5.61131	16.2819
Primary Simulations	(1), Baseline	1	0.2	0.1	0.1	2500	NA	13	MedFix	20	1980	4	4	0	0.2	0	0.0780281	2.99319e-06	6.70263	5.12197	23.5827
Primary Simulations	(1), Baseline	1	0.2	0.1	0.1	2500	NA	13	P-LASSO	20	1980	5	5	0	0.25	0	0.33389	0	6.70263	2.39563	64.2583
Primary Simulations	(1), Baseline	1	0.2	0.1	0.1	2500	NA	13	One-at-a-time	20	1980	6	6	0	0.3	0	0.0457542	0.00162555	6.70263	4.53886	32.2823
Primary Simulations	(1), Baseline	1	0.2	0.1	0.1	2500	NA	13	PCMA	20	1980	NA	NA	NA	NA	NA	NA	NA	6.70263	4.20108	37.3218
Primary Simulations	(1), Baseline	1	0.2	0.1	0.1	2500	NA	13	HILMA	20	1980	NA	NA	NA	NA	NA	NA	NA	6.70263	6.13468	8.47352
Primary Simulations	(1), Baseline	1	0.2	0.1	0.1	2500	NA	13	PMED	20	1980	NA	NA	NA	NA	NA	NA	NA	6.70263	4.94346	26.2459
Primary Simulations	(1), Baseline	1	0.2	0.1	0.1	2500	NA	14	BSLMM	20	1980	10	9	1	0.45	0.000505051	0.0255442	2.87065e-05	6.70263	6.19566	7.56365
Primary Simulations	(1), Baseline	1	0.2	0.1	0.1	2500	NA	14	HDMA	20	1980	3	3	0	0.15	0	0.118579	3.92283e-06	6.70263	4.18183	37.6092
Primary Simulations	(1), Baseline	1	0.2	0.1	0.1	2500	NA	14	HIMA	20	1980	3	3	0	0.15	0	0.119453	1.84406e-06	6.70263	4.32548	35.4659
Primary Simulations	(1), Baseline	1	0.2	0.1	0.1	2500	NA	14	MedFix	20	1980	3	3	0	0.15	0	0.128334	1.46287e-06	6.70263	4.79756	28.4227
Primary Simulations	(1), Baseline	1	0.2	0.1	0.1	2500	NA	14	P-LASSO	20	1980	3	3	0	0.15	0	0.413548	0	6.70263	1.71732	74.3784
Primary Simulations	(1), Baseline	1	0.2	0.1	0.1	2500	NA	14	One-at-a-time	20	1980	3	3	0	0.15	0	0.812457	0.0131292	6.70263	4.02512	39.9472
Primary Simulations	(1), Baseline	1	0.2	0.1	0.1	2500	NA	14	PCMA	20	1980	NA	NA	NA	NA	NA	NA	NA	6.70263	3.94547	41.1355
Primary Simulations	(1), Baseline	1	0.2	0.1	0.1	2500	NA	14	HILMA	20	1980	NA	NA	NA	NA	NA	NA	NA	6.70263	6.55811	2.15618
Primary Simulations	(1), Baseline	1	0.2	0.1	0.1	2500	NA	14	PMED	20	1980	NA	NA	NA	NA	NA	NA	NA	6.70263	6.19764	7.53417
Primary Simulations	(1), Baseline	1	0.2	0.1	0.1	2500	NA	15	BSLMM	20	1980	12	11	1	0.55	0.000505051	0.0331137	2.35997e-05	6.70263	5.79166	13.5912
Primary Simulations	(1), Baseline	1	0.2	0.1	0.1	2500	NA	15	HDMA	20	1980	10	9	1	0.45	0.000505051	0.0415528	1.0509e-05	6.70263	4.98586	25.6134
Primary Simulations	(1), Baseline	1	0.2	0.1	0.1	2500	NA	15	HIMA	20	1980	10	9	1	0.45	0.000505051	0.0448459	9.48214e-06	6.70263	5.09429	23.9956
Primary Simulations	(1), Baseline	1	0.2	0.1	0.1	2500	NA	15	MedFix	20	1980	5	5	0	0.25	0	0.0629637	6.02588e-06	6.70263	4.69956	29.8848
Primary Simulations	(1), Baseline	1	0.2	0.1	0.1	2500	NA	15	P-LASSO	20	1980	6	6	0	0.3	0	0.31204	0	6.70263	2.80937	58.0855
Primary Simulations	(1), Baseline	1	0.2	0.1	0.1	2500	NA	15	One-at-a-time	20	1980	11	10	1	0.5	0.000505051	0.0926817	0.00195188	6.70263	12.1984	81.9943
Primary Simulations	(1), Baseline	1	0.2	0.1	0.1	2500	NA	15	PCMA	20	1980	NA	NA	NA	NA	NA	NA	NA	6.70263	3.67953	45.1032
Primary Simulations	(1), Baseline	1	0.2	0.1	0.1	2500	NA	15	HILMA	20	1980	NA	NA	NA	NA	NA	NA	NA	6.70263	5.97143	10.9091
Primary Simulations	(1), Baseline	1	0.2	0.1	0.1	2500	NA	15	PMED	20	1980	NA	NA	NA	NA	NA	NA	NA	6.70263	5.34173	20.304
Primary Simulations	(1), Baseline	1	0.2	0.1	0.1	2500	NA	16	BSLMM	20	1980	12	11	1	0.55	0.000505051	0.034834	3.12818e-05	6.70263	5.9607	11.0691
Primary Simulations	(1), Baseline	1	0.2	0.1	0.1	2500	NA	16	HDMA	20	1980	6	6	0	0.3	0	0.0584014	0.000102712	6.70263	5.87376	12.3662
Primary Simulations	(1), Baseline	1	0.2	0.1	0.1	2500	NA	16	HIMA	20	1980	6	6	0	0.3	0	0.0610025	7.3577e-06	6.70263	6.27371	6.39929
Primary Simulations	(1), Baseline	1	0.2	0.1	0.1	2500	NA	16	MedFix	20	1980	3	3	0	0.15	0	0.134242	2.24499e-06	6.70263	6.09924	9.0023
Primary Simulations	(1), Baseline	1	0.2	0.1	0.1	2500	NA	16	P-LASSO	20	1980	4	4	0	0.2	0	0.315546	0	6.70263	2.49462	62.7815
Primary Simulations	(1), Baseline	1	0.2	0.1	0.1	2500	NA	16	One-at-a-time	20	1980	5	5	0	0.25	0	0.0668068	0.00162587	6.70263	5.77404	13.854
Primary Simulations	(1), Baseline	1	0.2	0.1	0.1	2500	NA	16	PCMA	20	1980	NA	NA	NA	NA	NA	NA	NA	6.70263	4.46104	33.4434
Primary Simulations	(1), Baseline	1	0.2	0.1	0.1	2500	NA	16	HILMA	20	1980	NA	NA	NA	NA	NA	NA	NA	6.70263	6.59803	1.56054
Primary Simulations	(1), Baseline	1	0.2	0.1	0.1	2500	NA	16	PMED	20	1980	NA	NA	NA	NA	NA	NA	NA	6.70263	6.50279	2.98144
Primary Simulations	(1), Baseline	1	0.2	0.1	0.1	2500	NA	17	BSLMM	20	1980	10	9	1	0.45	0.000505051	0.0354435	2.92171e-05	6.70263	6.0722	9.40573
Primary Simulations	(1), Baseline	1	0.2	0.1	0.1	2500	NA	17	HDMA	20	1980	7	7	0	0.35	0	0.0478397	5.33926e-05	6.70263	5.26766	21.4091
Primary Simulations	(1), Baseline	1	0.2	0.1	0.1	2500	NA	17	HIMA	20	1980	5	5	0	0.25	0	0.0785109	7.6532e-06	6.70263	5.09106	24.0438
Primary Simulations	(1), Baseline	1	0.2	0.1	0.1	2500	NA	17	MedFix	20	1980	4	4	0	0.2	0	0.0816301	9.228e-06	6.70263	5.31738	20.6673
Primary Simulations	(1), Baseline	1	0.2	0.1	0.1	2500	NA	17	P-LASSO	20	1980	4	4	0	0.2	0	0.28345	0	6.70263	2.7752	58.5953
Primary Simulations	(1), Baseline	1	0.2	0.1	0.1	2500	NA	17	One-at-a-time	20	1980	5	5	0	0.25	0	0.0486548	0.00209312	6.70263	9.05633	35.1161
Primary Simulations	(1), Baseline	1	0.2	0.1	0.1	2500	NA	17	PCMA	20	1980	NA	NA	NA	NA	NA	NA	NA	6.70263	3.80901	43.1713
Primary Simulations	(1), Baseline	1	0.2	0.1	0.1	2500	NA	17	HILMA	20	1980	NA	NA	NA	NA	NA	NA	NA	6.70263	6.38552	4.7311
Primary Simulations	(1), Baseline	1	0.2	0.1	0.1	2500	NA	17	PMED	20	1980	NA	NA	NA	NA	NA	NA	NA	6.70263	5.88857	12.1454
Primary Simulations	(1), Baseline	1	0.2	0.1	0.1	2500	NA	18	BSLMM	20	1980	10	9	1	0.45	0.000505051	0.0453066	3.18333e-05	6.70263	6.14172	8.36847
Primary Simulations	(1), Baseline	1	0.2	0.1	0.1	2500	NA	18	HDMA	20	1980	6	6	0	0.3	0	0.0533363	9.73449e-06	6.70263	5.33279	20.4373
Primary Simulations	(1), Baseline	1	0.2	0.1	0.1	2500	NA	18	HIMA	20	1980	5	5	0	0.25	0	0.0685429	4.81608e-06	6.70263	5.97484	10.8583
Primary Simulations	(1), Baseline	1	0.2	0.1	0.1	2500	NA	18	MedFix	20	1980	4	4	0	0.2	0	0.0852843	3.699e-06	6.70263	6.18642	7.70163
Primary Simulations	(1), Baseline	1	0.2	0.1	0.1	2500	NA	18	P-LASSO	20	1980	4	4	0	0.2	0	0.305811	0	6.70263	2.60141	61.1882
Primary Simulations	(1), Baseline	1	0.2	0.1	0.1	2500	NA	18	One-at-a-time	20	1980	2	2	0	0.1	0	0.0318561	0.00239499	6.70263	18.1796	171.23
Primary Simulations	(1), Baseline	1	0.2	0.1	0.1	2500	NA	18	PCMA	20	1980	NA	NA	NA	NA	NA	NA	NA	6.70263	3.52774	47.3678
Primary Simulations	(1), Baseline	1	0.2	0.1	0.1	2500	NA	18	HILMA	20	1980	NA	NA	NA	NA	NA	NA	NA	6.70263	5.76243	14.0273
Primary Simulations	(1), Baseline	1	0.2	0.1	0.1	2500	NA	18	PMED	20	1980	NA	NA	NA	NA	NA	NA	NA	6.70263	5.67052	15.3985
Primary Simulations	(1), Baseline	1	0.2	0.1	0.1	2500	NA	19	BSLMM	20	1980	6	6	0	0.3	0	0.0401816	2.42881e-05	6.70263	6.13003	8.54287
Primary Simulations	(1), Baseline	1	0.2	0.1	0.1	2500	NA	19	HDMA	20	1980	6	6	0	0.3	0	0.0471481	9.07621e-05	6.70263	6.51028	2.86974
Primary Simulations	(1), Baseline	1	0.2	0.1	0.1	2500	NA	19	HIMA	20	1980	7	7	0	0.35	0	0.0565112	4.88802e-06	6.70263	6.06036	9.58238
Primary Simulations	(1), Baseline	1	0.2	0.1	0.1	2500	NA	19	MedFix	20	1980	3	3	0	0.15	0	0.132554	2.57197e-06	6.70263	4.77414	28.7721
Primary Simulations	(1), Baseline	1	0.2	0.1	0.1	2500	NA	19	P-LASSO	20	1980	3	3	0	0.15	0	0.461459	0	6.70263	1.43043	78.6587
Primary Simulations	(1), Baseline	1	0.2	0.1	0.1	2500	NA	19	One-at-a-time	20	1980	5	5	0	0.25	0	0.0432196	0.00209419	6.70263	5.14452	23.2463
Primary Simulations	(1), Baseline	1	0.2	0.1	0.1	2500	NA	19	PCMA	20	1980	NA	NA	NA	NA	NA	NA	NA	6.70263	5.08902	24.0742
Primary Simulations	(1), Baseline	1	0.2	0.1	0.1	2500	NA	19	HILMA	20	1980	NA	NA	NA	NA	NA	NA	NA	6.70263	5.9618	11.0528
Primary Simulations	(1), Baseline	1	0.2	0.1	0.1	2500	NA	19	PMED	20	1980	NA	NA	NA	NA	NA	NA	NA	6.70263	5.08905	24.0739
Primary Simulations	(1), Baseline	1	0.2	0.1	0.1	2500	NA	20	BSLMM	20	1980	12	11	1	0.55	0.000505051	0.0475047	3.1817e-05	6.70263	5.41391	19.227
Primary Simulations	(1), Baseline	1	0.2	0.1	0.1	2500	NA	20	HDMA	20	1980	10	9	1	0.45	0.000505051	0.0366864	9.11425e-06	6.70263	4.85504	27.5651
Primary Simulations	(1), Baseline	1	0.2	0.1	0.1	2500	NA	20	HIMA	20	1980	7	7	0	0.35	0	0.0488247	6.59915e-06	6.70263	5.09812	23.9385
Primary Simulations	(1), Baseline	1	0.2	0.1	0.1	2500	NA	20	MedFix	20	1980	5	5	0	0.25	0	0.0558084	5.82422e-06	6.70263	5.52169	17.6191
Primary Simulations	(1), Baseline	1	0.2	0.1	0.1	2500	NA	20	P-LASSO	20	1980	7	7	0	0.35	0	0.331148	0	6.70263	2.62214	60.8789
Primary Simulations	(1), Baseline	1	0.2	0.1	0.1	2500	NA	20	One-at-a-time	20	1980	12	11	1	0.55	0.000505051	0.0692841	0.00183892	6.70263	7.99274	19.2478
Primary Simulations	(1), Baseline	1	0.2	0.1	0.1	2500	NA	20	PCMA	20	1980	NA	NA	NA	NA	NA	NA	NA	6.70263	2.28929	65.8448
Primary Simulations	(1), Baseline	1	0.2	0.1	0.1	2500	NA	20	HILMA	20	1980	NA	NA	NA	NA	NA	NA	NA	6.70263	5.6335	15.9509
Primary Simulations	(1), Baseline	1	0.2	0.1	0.1	2500	NA	20	PMED	20	1980	NA	NA	NA	NA	NA	NA	NA	6.70263	5.26481	21.4516
Primary Simulations	(1), Baseline	1	0.2	0.1	0.1	2500	NA	21	BSLMM	20	1980	11	10	1	0.5	0.000505051	0.0747785	2.68398e-05	6.70263	5.98221	10.7483
Primary Simulations	(1), Baseline	1	0.2	0.1	0.1	2500	NA	21	HDMA	20	1980	7	7	0	0.35	0	0.0824427	4.85056e-05	6.70263	5.49029	18.0875
Primary Simulations	(1), Baseline	1	0.2	0.1	0.1	2500	NA	21	HIMA	20	1980	6	6	0	0.3	0	0.0986306	3.27829e-06	6.70263	5.27341	21.3233
Primary Simulations	(1), Baseline	1	0.2	0.1	0.1	2500	NA	21	MedFix	20	1980	3	3	0	0.15	0	0.115328	2.38183e-06	6.70263	5.06774	24.3918
Primary Simulations	(1), Baseline	1	0.2	0.1	0.1	2500	NA	21	P-LASSO	20	1980	5	5	0	0.25	0	0.383547	0	6.70263	2.10851	68.5421
Primary Simulations	(1), Baseline	1	0.2	0.1	0.1	2500	NA	21	One-at-a-time	20	1980	4	4	0	0.2	0	0.131226	0.00272407	6.70263	3.40538	49.1934
Primary Simulations	(1), Baseline	1	0.2	0.1	0.1	2500	NA	21	PCMA	20	1980	NA	NA	NA	NA	NA	NA	NA	6.70263	4.41583	34.1179
Primary Simulations	(1), Baseline	1	0.2	0.1	0.1	2500	NA	21	HILMA	20	1980	NA	NA	NA	NA	NA	NA	NA	6.70263	5.3824	19.6971
Primary Simulations	(1), Baseline	1	0.2	0.1	0.1	2500	NA	21	PMED	20	1980	NA	NA	NA	NA	NA	NA	NA	6.70263	5.07101	24.343
Primary Simulations	(1), Baseline	1	0.2	0.1	0.1	2500	NA	22	BSLMM	20	1980	8	8	0	0.4	0	0.0517198	3.83625e-05	6.70263	5.82118	13.1507
Primary Simulations	(1), Baseline	1	0.2	0.1	0.1	2500	NA	22	HDMA	20	1980	6	6	0	0.3	0	0.0460792	0.00023052	6.70263	6.25394	6.69419
Primary Simulations	(1), Baseline	1	0.2	0.1	0.1	2500	NA	22	HIMA	20	1980	5	5	0	0.25	0	0.0533961	3.13374e-05	6.70263	5.44843	18.712
Primary Simulations	(1), Baseline	1	0.2	0.1	0.1	2500	NA	22	MedFix	20	1980	5	5	0	0.25	0	0.059176	1.19353e-05	6.70263	5.73366	14.4565
Primary Simulations	(1), Baseline	1	0.2	0.1	0.1	2500	NA	22	P-LASSO	20	1980	5	5	0	0.25	0	0.342601	0	6.70263	2.32191	65.3583
Primary Simulations	(1), Baseline	1	0.2	0.1	0.1	2500	NA	22	One-at-a-time	20	1980	4	4	0	0.2	0	0.0594858	0.00185978	6.70263	5.4416	18.8139
Primary Simulations	(1), Baseline	1	0.2	0.1	0.1	2500	NA	22	PCMA	20	1980	NA	NA	NA	NA	NA	NA	NA	6.70263	3.83142	42.837
Primary Simulations	(1), Baseline	1	0.2	0.1	0.1	2500	NA	22	HILMA	20	1980	NA	NA	NA	NA	NA	NA	NA	6.70263	6.01681	10.232
Primary Simulations	(1), Baseline	1	0.2	0.1	0.1	2500	NA	22	PMED	20	1980	NA	NA	NA	NA	NA	NA	NA	6.70263	5.03511	24.8785
Primary Simulations	(1), Baseline	1	0.2	0.1	0.1	2500	NA	23	BSLMM	20	1980	12	11	1	0.55	0.000505051	0.0432366	3.08942e-05	6.70263	5.61246	16.2648
Primary Simulations	(1), Baseline	1	0.2	0.1	0.1	2500	NA	23	HDMA	20	1980	3	3	0	0.15	0	0.159522	0.000120879	6.70263	4.5031	32.8158
Primary Simulations	(1), Baseline	1	0.2	0.1	0.1	2500	NA	23	HIMA	20	1980	2	2	0	0.1	0	0.158006	3.82766e-05	6.70263	4.20821	37.2155
Primary Simulations	(1), Baseline	1	0.2	0.1	0.1	2500	NA	23	MedFix	20	1980	2	2	0	0.1	0	0.155356	3.72502e-06	6.70263	4.61832	31.0968
Primary Simulations	(1), Baseline	1	0.2	0.1	0.1	2500	NA	23	P-LASSO	20	1980	4	4	0	0.2	0	0.462465	0	6.70263	1.48856	77.7914
Primary Simulations	(1), Baseline	1	0.2	0.1	0.1	2500	NA	23	One-at-a-time	20	1980	4	4	0	0.2	0	0.214818	0.0055012	6.70263	9.19829	37.234
Primary Simulations	(1), Baseline	1	0.2	0.1	0.1	2500	NA	23	PCMA	20	1980	NA	NA	NA	NA	NA	NA	NA	6.70263	4.73318	29.3831
Primary Simulations	(1), Baseline	1	0.2	0.1	0.1	2500	NA	23	HILMA	20	1980	NA	NA	NA	NA	NA	NA	NA	6.70263	5.97837	10.8056
Primary Simulations	(1), Baseline	1	0.2	0.1	0.1	2500	NA	23	PMED	20	1980	NA	NA	NA	NA	NA	NA	NA	6.70263	4.51025	32.7092
Primary Simulations	(1), Baseline	1	0.2	0.1	0.1	2500	NA	24	BSLMM	20	1980	10	9	1	0.45	0.000505051	0.0362002	2.9728e-05	6.70263	6.40861	4.38665
Primary Simulations	(1), Baseline	1	0.2	0.1	0.1	2500	NA	24	HDMA	20	1980	5	5	0	0.25	0	0.0901424	6.11675e-06	6.70263	7.11683	6.17966
Primary Simulations	(1), Baseline	1	0.2	0.1	0.1	2500	NA	24	HIMA	20	1980	5	5	0	0.25	0	0.0839076	4.19128e-06	6.70263	6.87399	2.5566
Primary Simulations	(1), Baseline	1	0.2	0.1	0.1	2500	NA	24	MedFix	20	1980	4	4	0	0.2	0	0.0894999	2.93838e-06	6.70263	6.44273	3.87749
Primary Simulations	(1), Baseline	1	0.2	0.1	0.1	2500	NA	24	P-LASSO	20	1980	0	0	0	0	0	0.763117	0	6.70263	0	100
Primary Simulations	(1), Baseline	1	0.2	0.1	0.1	2500	NA	24	One-at-a-time	20	1980	3	3	0	0.15	0	0.141791	0.00556735	6.70263	21.2108	216.455
Primary Simulations	(1), Baseline	1	0.2	0.1	0.1	2500	NA	24	PCMA	20	1980	NA	NA	NA	NA	NA	NA	NA	6.70263	4.18225	37.6029
Primary Simulations	(1), Baseline	1	0.2	0.1	0.1	2500	NA	24	HILMA	20	1980	NA	NA	NA	NA	NA	NA	NA	6.70263	6.83522	1.97828
Primary Simulations	(1), Baseline	1	0.2	0.1	0.1	2500	NA	24	PMED	20	1980	NA	NA	NA	NA	NA	NA	NA	6.70263	6.51727	2.7654
Primary Simulations	(1), Baseline	1	0.2	0.1	0.1	2500	NA	25	BSLMM	20	1980	13	12	1	0.6	0.000505051	0.0322344	2.16315e-05	6.70263	5.74774	14.2464
Primary Simulations	(1), Baseline	1	0.2	0.1	0.1	2500	NA	25	HDMA	20	1980	7	7	0	0.35	0	0.0480584	9.57417e-06	6.70263	6.25112	6.73624
Primary Simulations	(1), Baseline	1	0.2	0.1	0.1	2500	NA	25	HIMA	20	1980	7	7	0	0.35	0	0.047487	6.36432e-06	6.70263	6.01477	10.2625
Primary Simulations	(1), Baseline	1	0.2	0.1	0.1	2500	NA	25	MedFix	20	1980	5	5	0	0.25	0	0.0517185	5.18976e-06	6.70263	5.81664	13.2185
Primary Simulations	(1), Baseline	1	0.2	0.1	0.1	2500	NA	25	P-LASSO	20	1980	5	5	0	0.25	0	0.488801	0	6.70263	1.38419	79.3485
Primary Simulations	(1), Baseline	1	0.2	0.1	0.1	2500	NA	25	One-at-a-time	20	1980	8	8	0	0.4	0	0.203817	0.00396233	6.70263	6.03146	10.0134
Primary Simulations	(1), Baseline	1	0.2	0.1	0.1	2500	NA	25	PCMA	20	1980	NA	NA	NA	NA	NA	NA	NA	6.70263	4.32932	35.4086
Primary Simulations	(1), Baseline	1	0.2	0.1	0.1	2500	NA	25	HILMA	20	1980	NA	NA	NA	NA	NA	NA	NA	6.70263	6.23806	6.93117
Primary Simulations	(1), Baseline	1	0.2	0.1	0.1	2500	NA	25	PMED	20	1980	NA	NA	NA	NA	NA	NA	NA	6.70263	6.06106	9.57181
Primary Simulations	(1), Baseline	1	0.2	0.1	0.1	2500	NA	26	BSLMM	20	1980	8	8	0	0.4	0	0.0455558	3.63289e-05	6.70263	5.64652	15.7567
Primary Simulations	(1), Baseline	1	0.2	0.1	0.1	2500	NA	26	HDMA	20	1980	5	5	0	0.25	0	0.0696246	1.44737e-05	6.70263	6.6171	1.27597
Primary Simulations	(1), Baseline	1	0.2	0.1	0.1	2500	NA	26	HIMA	20	1980	5	5	0	0.25	0	0.071711	5.2024e-06	6.70263	6.48259	3.28281
Primary Simulations	(1), Baseline	1	0.2	0.1	0.1	2500	NA	26	MedFix	20	1980	5	5	0	0.25	0	0.0818737	3.98368e-06	6.70263	6.49734	3.06274
Primary Simulations	(1), Baseline	1	0.2	0.1	0.1	2500	NA	26	P-LASSO	20	1980	5	5	0	0.25	0	0.334003	0	6.70263	2.64552	60.5301
Primary Simulations	(1), Baseline	1	0.2	0.1	0.1	2500	NA	26	One-at-a-time	20	1980	4	4	0	0.2	0	0.143895	0.00535095	6.70263	-13.451	300.683
Primary Simulations	(1), Baseline	1	0.2	0.1	0.1	2500	NA	26	PCMA	20	1980	NA	NA	NA	NA	NA	NA	NA	6.70263	2.99341	55.3398
Primary Simulations	(1), Baseline	1	0.2	0.1	0.1	2500	NA	26	HILMA	20	1980	NA	NA	NA	NA	NA	NA	NA	6.70263	6.29906	6.02109
Primary Simulations	(1), Baseline	1	0.2	0.1	0.1	2500	NA	26	PMED	20	1980	NA	NA	NA	NA	NA	NA	NA	6.70263	6.54013	2.42444
Primary Simulations	(1), Baseline	1	0.2	0.1	0.1	2500	NA	27	BSLMM	20	1980	5	5	0	0.25	0	0.0580992	1.97985e-05	6.70263	4.73666	29.3312
Primary Simulations	(1), Baseline	1	0.2	0.1	0.1	2500	NA	27	HDMA	20	1980	6	6	0	0.3	0	0.0504232	5.84617e-05	6.70263	5.74268	14.322
Primary Simulations	(1), Baseline	1	0.2	0.1	0.1	2500	NA	27	HIMA	20	1980	5	5	0	0.25	0	0.0757624	6.61304e-06	6.70263	5.01762	25.1395
Primary Simulations	(1), Baseline	1	0.2	0.1	0.1	2500	NA	27	MedFix	20	1980	4	4	0	0.2	0	0.0894058	3.657e-06	6.70263	5.44071	18.8272
Primary Simulations	(1), Baseline	1	0.2	0.1	0.1	2500	NA	27	P-LASSO	20	1980	3	3	0	0.15	0	0.439994	0	6.70263	1.56695	76.6218
Primary Simulations	(1), Baseline	1	0.2	0.1	0.1	2500	NA	27	One-at-a-time	20	1980	3	3	0	0.15	0	0.0555948	0.00204774	6.70263	7.33609	9.451
Primary Simulations	(1), Baseline	1	0.2	0.1	0.1	2500	NA	27	PCMA	20	1980	NA	NA	NA	NA	NA	NA	NA	6.70263	5.21754	22.1568
Primary Simulations	(1), Baseline	1	0.2	0.1	0.1	2500	NA	27	HILMA	20	1980	NA	NA	NA	NA	NA	NA	NA	6.70263	6.02022	10.1812
Primary Simulations	(1), Baseline	1	0.2	0.1	0.1	2500	NA	27	PMED	20	1980	NA	NA	NA	NA	NA	NA	NA	6.70263	4.98299	25.6562
Primary Simulations	(1), Baseline	1	0.2	0.1	0.1	2500	NA	28	BSLMM	20	1980	11	10	1	0.5	0.000505051	0.0342146	4.50408e-05	6.70263	5.97185	10.9029
Primary Simulations	(1), Baseline	1	0.2	0.1	0.1	2500	NA	28	HDMA	20	1980	6	6	0	0.3	0	0.0399576	0.000139268	6.70263	6.24467	6.83249
Primary Simulations	(1), Baseline	1	0.2	0.1	0.1	2500	NA	28	HIMA	20	1980	4	4	0	0.2	0	0.051873	4.51667e-05	6.70263	5.56769	16.9327
Primary Simulations	(1), Baseline	1	0.2	0.1	0.1	2500	NA	28	MedFix	20	1980	6	6	0	0.3	0	0.0581185	4.5459e-06	6.70263	5.59686	16.4975
Primary Simulations	(1), Baseline	1	0.2	0.1	0.1	2500	NA	28	P-LASSO	20	1980	5	5	0	0.25	0	0.390991	0	6.70263	2.25705	66.3259
Primary Simulations	(1), Baseline	1	0.2	0.1	0.1	2500	NA	28	One-at-a-time	20	1980	5	5	0	0.25	0	0.0662907	0.00212201	6.70263	8.86302	32.232
Primary Simulations	(1), Baseline	1	0.2	0.1	0.1	2500	NA	28	PCMA	20	1980	NA	NA	NA	NA	NA	NA	NA	6.70263	4.19978	37.3413
Primary Simulations	(1), Baseline	1	0.2	0.1	0.1	2500	NA	28	HILMA	20	1980	NA	NA	NA	NA	NA	NA	NA	6.70263	6.54126	2.40757
Primary Simulations	(1), Baseline	1	0.2	0.1	0.1	2500	NA	28	PMED	20	1980	NA	NA	NA	NA	NA	NA	NA	6.70263	6.75443	0.772883
Primary Simulations	(1), Baseline	1	0.2	0.1	0.1	2500	NA	29	BSLMM	20	1980	12	11	1	0.55	0.000505051	0.0346146	4.61123e-05	6.70263	6.12511	8.61629
Primary Simulations	(1), Baseline	1	0.2	0.1	0.1	2500	NA	29	HDMA	20	1980	10	9	1	0.45	0.000505051	0.0591919	1.08321e-05	6.70263	6.10284	8.9486
Primary Simulations	(1), Baseline	1	0.2	0.1	0.1	2500	NA	29	HIMA	20	1980	8	8	0	0.4	0	0.0567653	7.80319e-06	6.70263	5.66414	15.4938
Primary Simulations	(1), Baseline	1	0.2	0.1	0.1	2500	NA	29	MedFix	20	1980	3	3	0	0.15	0	0.114519	4.40825e-06	6.70263	5.37203	19.8518
Primary Simulations	(1), Baseline	1	0.2	0.1	0.1	2500	NA	29	P-LASSO	20	1980	0	0	0	0	0	0.763117	0	6.70263	0	100
Primary Simulations	(1), Baseline	1	0.2	0.1	0.1	2500	NA	29	One-at-a-time	20	1980	2	2	0	0.1	0	0.0448591	0.00242835	6.70263	9.9999	49.1937
Primary Simulations	(1), Baseline	1	0.2	0.1	0.1	2500	NA	29	PCMA	20	1980	NA	NA	NA	NA	NA	NA	NA	6.70263	3.96072	40.908
Primary Simulations	(1), Baseline	1	0.2	0.1	0.1	2500	NA	29	HILMA	20	1980	NA	NA	NA	NA	NA	NA	NA	6.70263	5.85322	12.6727
Primary Simulations	(1), Baseline	1	0.2	0.1	0.1	2500	NA	29	PMED	20	1980	NA	NA	NA	NA	NA	NA	NA	6.70263	5.37571	19.7969
Primary Simulations	(1), Baseline	1	0.2	0.1	0.1	2500	NA	30	BSLMM	20	1980	13	12	1	0.6	0.000505051	0.0334625	4.16668e-05	6.70263	5.73437	14.4459
Primary Simulations	(1), Baseline	1	0.2	0.1	0.1	2500	NA	30	HDMA	20	1980	12	11	1	0.55	0.000505051	0.0388268	0.000145183	6.70263	6.38088	4.80038
Primary Simulations	(1), Baseline	1	0.2	0.1	0.1	2500	NA	30	HIMA	20	1980	10	9	1	0.45	0.000505051	0.0443923	5.30681e-06	6.70263	5.23603	21.8809
Primary Simulations	(1), Baseline	1	0.2	0.1	0.1	2500	NA	30	MedFix	20	1980	2	2	0	0.1	0	0.139234	7.4752e-07	6.70263	4.67655	30.2281
Primary Simulations	(1), Baseline	1	0.2	0.1	0.1	2500	NA	30	P-LASSO	20	1980	7	7	0	0.35	0	0.28116	0	6.70263	2.91954	56.4419
Primary Simulations	(1), Baseline	1	0.2	0.1	0.1	2500	NA	30	One-at-a-time	20	1980	10	9	1	0.45	0.000505051	0.0522992	0.00114039	6.70263	6.07199	9.40878
Primary Simulations	(1), Baseline	1	0.2	0.1	0.1	2500	NA	30	PCMA	20	1980	NA	NA	NA	NA	NA	NA	NA	6.70263	4.39107	34.4873
Primary Simulations	(1), Baseline	1	0.2	0.1	0.1	2500	NA	30	HILMA	20	1980	NA	NA	NA	NA	NA	NA	NA	6.70263	5.6929	15.0646
Primary Simulations	(1), Baseline	1	0.2	0.1	0.1	2500	NA	30	PMED	20	1980	NA	NA	NA	NA	NA	NA	NA	6.70263	3.71817	44.5267
Primary Simulations	(1), Baseline	1	0.2	0.1	0.1	2500	NA	31	BSLMM	20	1980	5	5	0	0.25	0	0.0525239	3.10373e-05	6.70263	5.34228	20.2957
Primary Simulations	(1), Baseline	1	0.2	0.1	0.1	2500	NA	31	HDMA	20	1980	5	5	0	0.25	0	0.0542246	1.39462e-05	6.70263	4.95846	26.0222
Primary Simulations	(1), Baseline	1	0.2	0.1	0.1	2500	NA	31	HIMA	20	1980	5	5	0	0.25	0	0.0668907	7.57252e-06	6.70263	5.62196	16.123
Primary Simulations	(1), Baseline	1	0.2	0.1	0.1	2500	NA	31	MedFix	20	1980	3	3	0	0.15	0	0.107644	3.82259e-06	6.70263	5.45124	18.6702
Primary Simulations	(1), Baseline	1	0.2	0.1	0.1	2500	NA	31	P-LASSO	20	1980	4	4	0	0.2	0	0.360719	0	6.70263	2.2029	67.1337
Primary Simulations	(1), Baseline	1	0.2	0.1	0.1	2500	NA	31	One-at-a-time	20	1980	5	5	0	0.25	0	0.0489053	0.00152502	6.70263	4.5602	31.964
Primary Simulations	(1), Baseline	1	0.2	0.1	0.1	2500	NA	31	PCMA	20	1980	NA	NA	NA	NA	NA	NA	NA	6.70263	4.41729	34.0961
Primary Simulations	(1), Baseline	1	0.2	0.1	0.1	2500	NA	31	HILMA	20	1980	NA	NA	NA	NA	NA	NA	NA	6.70263	5.69178	15.0813
Primary Simulations	(1), Baseline	1	0.2	0.1	0.1	2500	NA	31	PMED	20	1980	NA	NA	NA	NA	NA	NA	NA	6.70263	5.26671	21.4232
Primary Simulations	(1), Baseline	1	0.2	0.1	0.1	2500	NA	32	BSLMM	20	1980	7	7	0	0.35	0	0.0497418	3.42232e-05	6.70263	5.10391	23.8522
Primary Simulations	(1), Baseline	1	0.2	0.1	0.1	2500	NA	32	HDMA	20	1980	4	4	0	0.2	0	0.0782914	0.000119416	6.70263	6.62553	1.1502
Primary Simulations	(1), Baseline	1	0.2	0.1	0.1	2500	NA	32	HIMA	20	1980	4	4	0	0.2	0	0.0860286	6.58088e-06	6.70263	6.23023	7.04796
Primary Simulations	(1), Baseline	1	0.2	0.1	0.1	2500	NA	32	MedFix	20	1980	3	3	0	0.15	0	0.108916	5.38422e-06	6.70263	5.69691	15.0049
Primary Simulations	(1), Baseline	1	0.2	0.1	0.1	2500	NA	32	P-LASSO	20	1980	5	5	0	0.25	0	0.295355	0	6.70263	2.77757	58.5599
Primary Simulations	(1), Baseline	1	0.2	0.1	0.1	2500	NA	32	One-at-a-time	20	1980	6	6	0	0.3	0	0.0919328	0.00215888	6.70263	12.7659	90.4607
Primary Simulations	(1), Baseline	1	0.2	0.1	0.1	2500	NA	32	PCMA	20	1980	NA	NA	NA	NA	NA	NA	NA	6.70263	3.71237	44.6132
Primary Simulations	(1), Baseline	1	0.2	0.1	0.1	2500	NA	32	HILMA	20	1980	NA	NA	NA	NA	NA	NA	NA	6.70263	5.92394	11.6177
Primary Simulations	(1), Baseline	1	0.2	0.1	0.1	2500	NA	32	PMED	20	1980	NA	NA	NA	NA	NA	NA	NA	6.70263	5.68068	15.2469
Primary Simulations	(1), Baseline	1	0.2	0.1	0.1	2500	NA	33	BSLMM	20	1980	12	11	1	0.55	0.000505051	0.0355214	2.53533e-05	6.70263	6.12419	8.63001
Primary Simulations	(1), Baseline	1	0.2	0.1	0.1	2500	NA	33	HDMA	20	1980	10	9	1	0.45	0.000505051	0.0240814	8.08152e-06	6.70263	6.64669	0.834613
Primary Simulations	(1), Baseline	1	0.2	0.1	0.1	2500	NA	33	HIMA	20	1980	6	6	0	0.3	0	0.0546365	1.40867e-06	6.70263	5.96595	10.9909
Primary Simulations	(1), Baseline	1	0.2	0.1	0.1	2500	NA	33	MedFix	20	1980	5	5	0	0.25	0	0.0651977	1.30195e-06	6.70263	6.25688	6.65028
Primary Simulations	(1), Baseline	1	0.2	0.1	0.1	2500	NA	33	P-LASSO	20	1980	8	8	0	0.4	0	0.239259	0	6.70263	3.35647	49.923
Primary Simulations	(1), Baseline	1	0.2	0.1	0.1	2500	NA	33	One-at-a-time	20	1980	12	11	1	0.55	0.000505051	0.0376662	0.00120655	6.70263	6.50084	3.01062
Primary Simulations	(1), Baseline	1	0.2	0.1	0.1	2500	NA	33	PCMA	20	1980	NA	NA	NA	NA	NA	NA	NA	6.70263	4.54932	32.1263
Primary Simulations	(1), Baseline	1	0.2	0.1	0.1	2500	NA	33	HILMA	20	1980	NA	NA	NA	NA	NA	NA	NA	6.70263	6.35191	5.23258
Primary Simulations	(1), Baseline	1	0.2	0.1	0.1	2500	NA	33	PMED	20	1980	NA	NA	NA	NA	NA	NA	NA	6.70263	6.08853	9.16206
Primary Simulations	(1), Baseline	1	0.2	0.1	0.1	2500	NA	34	BSLMM	20	1980	10	9	1	0.45	0.000505051	0.0369888	3.64393e-05	6.70263	6.20298	7.45456
Primary Simulations	(1), Baseline	1	0.2	0.1	0.1	2500	NA	34	HDMA	20	1980	7	7	0	0.35	0	0.0797554	7.55342e-06	6.70263	5.28579	21.1385
Primary Simulations	(1), Baseline	1	0.2	0.1	0.1	2500	NA	34	HIMA	20	1980	7	7	0	0.35	0	0.0776121	4.44769e-06	6.70263	4.74792	29.1633
Primary Simulations	(1), Baseline	1	0.2	0.1	0.1	2500	NA	34	MedFix	20	1980	5	5	0	0.25	0	0.0882047	4.57544e-06	6.70263	4.9725	25.8126
Primary Simulations	(1), Baseline	1	0.2	0.1	0.1	2500	NA	34	P-LASSO	20	1980	5	5	0	0.25	0	0.314913	0	6.70263	2.67886	60.0327
Primary Simulations	(1), Baseline	1	0.2	0.1	0.1	2500	NA	34	One-at-a-time	20	1980	3	3	0	0.15	0	0.144396	0.00586482	6.70263	5.99521	10.5543
Primary Simulations	(1), Baseline	1	0.2	0.1	0.1	2500	NA	34	PCMA	20	1980	NA	NA	NA	NA	NA	NA	NA	6.70263	3.76202	43.8724
Primary Simulations	(1), Baseline	1	0.2	0.1	0.1	2500	NA	34	HILMA	20	1980	NA	NA	NA	NA	NA	NA	NA	6.70263	6.60283	1.48898
Primary Simulations	(1), Baseline	1	0.2	0.1	0.1	2500	NA	34	PMED	20	1980	NA	NA	NA	NA	NA	NA	NA	6.70263	4.92991	26.4481
Primary Simulations	(1), Baseline	1	0.2	0.1	0.1	2500	NA	35	BSLMM	20	1980	13	12	1	0.6	0.000505051	0.0299712	2.7578e-05	6.70263	6.98438	4.20369
Primary Simulations	(1), Baseline	1	0.2	0.1	0.1	2500	NA	35	HDMA	20	1980	7	7	0	0.35	0	0.0524558	6.15812e-05	6.70263	6.65703	0.680303
Primary Simulations	(1), Baseline	1	0.2	0.1	0.1	2500	NA	35	HIMA	20	1980	6	6	0	0.3	0	0.056807	6.92316e-06	6.70263	6.65798	0.666069
Primary Simulations	(1), Baseline	1	0.2	0.1	0.1	2500	NA	35	MedFix	20	1980	5	5	0	0.25	0	0.059561	3.2255e-06	6.70263	6.55117	2.25961
Primary Simulations	(1), Baseline	1	0.2	0.1	0.1	2500	NA	35	P-LASSO	20	1980	7	7	0	0.35	0	0.236744	0	6.70263	3.45557	48.4445
Primary Simulations	(1), Baseline	1	0.2	0.1	0.1	2500	NA	35	One-at-a-time	20	1980	5	5	0	0.25	0	0.0380577	0.00291683	6.70263	5.09142	24.0385
Primary Simulations	(1), Baseline	1	0.2	0.1	0.1	2500	NA	35	PCMA	20	1980	NA	NA	NA	NA	NA	NA	NA	6.70263	5.33428	20.415
Primary Simulations	(1), Baseline	1	0.2	0.1	0.1	2500	NA	35	HILMA	20	1980	NA	NA	NA	NA	NA	NA	NA	6.70263	7.04034	5.03851
Primary Simulations	(1), Baseline	1	0.2	0.1	0.1	2500	NA	35	PMED	20	1980	NA	NA	NA	NA	NA	NA	NA	6.70263	6.45676	3.66816
Primary Simulations	(1), Baseline	1	0.2	0.1	0.1	2500	NA	36	BSLMM	20	1980	10	9	1	0.45	0.000505051	0.0390449	2.86807e-05	6.70263	5.99715	10.5254
Primary Simulations	(1), Baseline	1	0.2	0.1	0.1	2500	NA	36	HDMA	20	1980	6	6	0	0.3	0	0.0349628	6.618e-05	6.70263	7.73316	15.3751
Primary Simulations	(1), Baseline	1	0.2	0.1	0.1	2500	NA	36	HIMA	20	1980	6	6	0	0.3	0	0.0510363	1.63014e-05	6.70263	5.71842	14.6838
Primary Simulations	(1), Baseline	1	0.2	0.1	0.1	2500	NA	36	MedFix	20	1980	4	4	0	0.2	0	0.0849196	1.28478e-05	6.70263	5.11643	23.6654
Primary Simulations	(1), Baseline	1	0.2	0.1	0.1	2500	NA	36	P-LASSO	20	1980	6	6	0	0.3	0	0.327798	0	6.70263	2.45407	63.3865
Primary Simulations	(1), Baseline	1	0.2	0.1	0.1	2500	NA	36	One-at-a-time	20	1980	3	3	0	0.15	0	0.115209	0.00385526	6.70263	14.7266	119.713
Primary Simulations	(1), Baseline	1	0.2	0.1	0.1	2500	NA	36	PCMA	20	1980	NA	NA	NA	NA	NA	NA	NA	6.70263	3.38991	49.4241
Primary Simulations	(1), Baseline	1	0.2	0.1	0.1	2500	NA	36	HILMA	20	1980	NA	NA	NA	NA	NA	NA	NA	6.70263	6.40512	4.43867
Primary Simulations	(1), Baseline	1	0.2	0.1	0.1	2500	NA	36	PMED	20	1980	NA	NA	NA	NA	NA	NA	NA	6.70263	5.8752	12.3448
Primary Simulations	(1), Baseline	1	0.2	0.1	0.1	2500	NA	37	BSLMM	20	1980	10	9	1	0.45	0.000505051	0.0533261	3.88528e-05	6.70263	4.47095	33.2955
Primary Simulations	(1), Baseline	1	0.2	0.1	0.1	2500	NA	37	HDMA	20	1980	7	7	0	0.35	0	0.0511933	8.52522e-06	6.70263	5.55417	17.1344
Primary Simulations	(1), Baseline	1	0.2	0.1	0.1	2500	NA	37	HIMA	20	1980	7	7	0	0.35	0	0.0626928	3.3274e-06	6.70263	5.23509	21.895
Primary Simulations	(1), Baseline	1	0.2	0.1	0.1	2500	NA	37	MedFix	20	1980	4	4	0	0.2	0	0.0862548	2.09249e-06	6.70263	4.69823	29.9047
Primary Simulations	(1), Baseline	1	0.2	0.1	0.1	2500	NA	37	P-LASSO	20	1980	6	6	0	0.3	0	0.375034	0	6.70263	2.23643	66.6335
Primary Simulations	(1), Baseline	1	0.2	0.1	0.1	2500	NA	37	One-at-a-time	20	1980	6	6	0	0.3	0	0.0800082	0.00163462	6.70263	5.85887	12.5884
Primary Simulations	(1), Baseline	1	0.2	0.1	0.1	2500	NA	37	PCMA	20	1980	NA	NA	NA	NA	NA	NA	NA	6.70263	3.14104	53.1372
Primary Simulations	(1), Baseline	1	0.2	0.1	0.1	2500	NA	37	HILMA	20	1980	NA	NA	NA	NA	NA	NA	NA	6.70263	5.59116	16.5825
Primary Simulations	(1), Baseline	1	0.2	0.1	0.1	2500	NA	37	PMED	20	1980	NA	NA	NA	NA	NA	NA	NA	6.70263	5.43282	18.9449
Primary Simulations	(1), Baseline	1	0.2	0.1	0.1	2500	NA	38	BSLMM	20	1980	7	7	0	0.35	0	0.0397082	4.04599e-05	6.70263	5.02728	24.9953
Primary Simulations	(1), Baseline	1	0.2	0.1	0.1	2500	NA	38	HDMA	20	1980	5	5	0	0.25	0	0.0526246	9.64204e-05	6.70263	5.78997	13.6164
Primary Simulations	(1), Baseline	1	0.2	0.1	0.1	2500	NA	38	HIMA	20	1980	5	5	0	0.25	0	0.0496744	1.46643e-05	6.70263	5.59853	16.4725
Primary Simulations	(1), Baseline	1	0.2	0.1	0.1	2500	NA	38	MedFix	20	1980	4	4	0	0.2	0	0.0696937	2.30653e-06	6.70263	5.04098	24.7909
Primary Simulations	(1), Baseline	1	0.2	0.1	0.1	2500	NA	38	P-LASSO	20	1980	3	3	0	0.15	0	0.51721	0	6.70263	1.1498	82.8455
Primary Simulations	(1), Baseline	1	0.2	0.1	0.1	2500	NA	38	One-at-a-time	20	1980	3	3	0	0.15	0	0.0322674	0.00290206	6.70263	4.50366	32.8075
Primary Simulations	(1), Baseline	1	0.2	0.1	0.1	2500	NA	38	PCMA	20	1980	NA	NA	NA	NA	NA	NA	NA	6.70263	2.29852	65.7071
Primary Simulations	(1), Baseline	1	0.2	0.1	0.1	2500	NA	38	HILMA	20	1980	NA	NA	NA	NA	NA	NA	NA	6.70263	5.84212	12.8384
Primary Simulations	(1), Baseline	1	0.2	0.1	0.1	2500	NA	38	PMED	20	1980	NA	NA	NA	NA	NA	NA	NA	6.70263	4.8004	28.3803
Primary Simulations	(1), Baseline	1	0.2	0.1	0.1	2500	NA	39	BSLMM	20	1980	11	10	1	0.5	0.000505051	0.0597066	2.62857e-05	6.70263	6.54231	2.39186
Primary Simulations	(1), Baseline	1	0.2	0.1	0.1	2500	NA	39	HDMA	20	1980	6	6	0	0.3	0	0.0582101	0.0001069	6.70263	5.91471	11.7553
Primary Simulations	(1), Baseline	1	0.2	0.1	0.1	2500	NA	39	HIMA	20	1980	6	6	0	0.3	0	0.0629781	8.22935e-06	6.70263	6.00635	10.3881
Primary Simulations	(1), Baseline	1	0.2	0.1	0.1	2500	NA	39	MedFix	20	1980	3	3	0	0.15	0	0.110516	2.57507e-06	6.70263	5.65866	15.5755
Primary Simulations	(1), Baseline	1	0.2	0.1	0.1	2500	NA	39	P-LASSO	20	1980	5	5	0	0.25	0	0.300828	0	6.70263	2.70918	59.5804
Primary Simulations	(1), Baseline	1	0.2	0.1	0.1	2500	NA	39	One-at-a-time	20	1980	6	6	0	0.3	0	0.0488583	0.00150187	6.70263	5.23004	21.9703
Primary Simulations	(1), Baseline	1	0.2	0.1	0.1	2500	NA	39	PCMA	20	1980	NA	NA	NA	NA	NA	NA	NA	6.70263	4.28266	36.1048
Primary Simulations	(1), Baseline	1	0.2	0.1	0.1	2500	NA	39	HILMA	20	1980	NA	NA	NA	NA	NA	NA	NA	6.70263	5.80694	13.3633
Primary Simulations	(1), Baseline	1	0.2	0.1	0.1	2500	NA	39	PMED	20	1980	NA	NA	NA	NA	NA	NA	NA	6.70263	5.57546	16.8167
Primary Simulations	(1), Baseline	1	0.2	0.1	0.1	2500	NA	40	BSLMM	20	1980	10	9	1	0.45	0.000505051	0.0316114	2.62068e-05	6.70263	5.76948	13.9221
Primary Simulations	(1), Baseline	1	0.2	0.1	0.1	2500	NA	40	HDMA	20	1980	5	5	0	0.25	0	0.0780607	1.64184e-05	6.70263	4.94778	26.1815
Primary Simulations	(1), Baseline	1	0.2	0.1	0.1	2500	NA	40	HIMA	20	1980	5	5	0	0.25	0	0.0871053	1.37688e-05	6.70263	5.50431	17.8784
Primary Simulations	(1), Baseline	1	0.2	0.1	0.1	2500	NA	40	MedFix	20	1980	3	3	0	0.15	0	0.109498	1.3208e-05	6.70263	6.11148	8.81957
Primary Simulations	(1), Baseline	1	0.2	0.1	0.1	2500	NA	40	P-LASSO	20	1980	3	3	0	0.15	0	0.330226	0	6.70263	2.36269	64.7498
Primary Simulations	(1), Baseline	1	0.2	0.1	0.1	2500	NA	40	One-at-a-time	20	1980	5	5	0	0.25	0	0.199686	0.00572986	6.70263	-1.98877	129.671
Primary Simulations	(1), Baseline	1	0.2	0.1	0.1	2500	NA	40	PCMA	20	1980	NA	NA	NA	NA	NA	NA	NA	6.70263	1.98001	70.4591
Primary Simulations	(1), Baseline	1	0.2	0.1	0.1	2500	NA	40	HILMA	20	1980	NA	NA	NA	NA	NA	NA	NA	6.70263	6.12251	8.6551
Primary Simulations	(1), Baseline	1	0.2	0.1	0.1	2500	NA	40	PMED	20	1980	NA	NA	NA	NA	NA	NA	NA	6.70263	5.75399	14.1532
Primary Simulations	(1), Baseline	1	0.2	0.1	0.1	2500	NA	41	BSLMM	20	1980	12	11	1	0.55	0.000505051	0.0442682	1.86146e-05	6.70263	6.73691	0.511458
Primary Simulations	(1), Baseline	1	0.2	0.1	0.1	2500	NA	41	HDMA	20	1980	5	5	0	0.25	0	0.0833743	4.93199e-06	6.70263	7.23127	7.88707
Primary Simulations	(1), Baseline	1	0.2	0.1	0.1	2500	NA	41	HIMA	20	1980	4	4	0	0.2	0	0.103954	2.74738e-06	6.70263	6.68111	0.320981
Primary Simulations	(1), Baseline	1	0.2	0.1	0.1	2500	NA	41	MedFix	20	1980	4	4	0	0.2	0	0.108126	1.65365e-06	6.70263	6.41063	4.35648
Primary Simulations	(1), Baseline	1	0.2	0.1	0.1	2500	NA	41	P-LASSO	20	1980	5	5	0	0.25	0	0.215883	0	6.70263	3.46242	48.3423
Primary Simulations	(1), Baseline	1	0.2	0.1	0.1	2500	NA	41	One-at-a-time	20	1980	5	5	0	0.25	0	0.103485	0.00226057	6.70263	2.59695	61.2548
Primary Simulations	(1), Baseline	1	0.2	0.1	0.1	2500	NA	41	PCMA	20	1980	NA	NA	NA	NA	NA	NA	NA	6.70263	3.41128	49.1053
Primary Simulations	(1), Baseline	1	0.2	0.1	0.1	2500	NA	41	HILMA	20	1980	NA	NA	NA	NA	NA	NA	NA	6.70263	6.48932	3.18247
Primary Simulations	(1), Baseline	1	0.2	0.1	0.1	2500	NA	41	PMED	20	1980	NA	NA	NA	NA	NA	NA	NA	6.70263	6.13364	8.48897
Primary Simulations	(1), Baseline	1	0.2	0.1	0.1	2500	NA	42	BSLMM	20	1980	11	10	1	0.5	0.000505051	0.0449325	2.23491e-05	6.70263	5.34136	20.3095
Primary Simulations	(1), Baseline	1	0.2	0.1	0.1	2500	NA	42	HDMA	20	1980	7	7	0	0.35	0	0.0641969	4.76368e-05	6.70263	5.96813	10.9584
Primary Simulations	(1), Baseline	1	0.2	0.1	0.1	2500	NA	42	HIMA	20	1980	6	6	0	0.3	0	0.0648907	4.94911e-06	6.70263	5.31733	20.668
Primary Simulations	(1), Baseline	1	0.2	0.1	0.1	2500	NA	42	MedFix	20	1980	3	3	0	0.15	0	0.105593	4.07232e-06	6.70263	4.28414	36.0827
Primary Simulations	(1), Baseline	1	0.2	0.1	0.1	2500	NA	42	P-LASSO	20	1980	6	6	0	0.3	0	0.428827	0	6.70263	1.75211	73.8594
Primary Simulations	(1), Baseline	1	0.2	0.1	0.1	2500	NA	42	One-at-a-time	20	1980	10	9	1	0.45	0.000505051	0.0566841	0.001528	6.70263	7.57414	13.0026
Primary Simulations	(1), Baseline	1	0.2	0.1	0.1	2500	NA	42	PCMA	20	1980	NA	NA	NA	NA	NA	NA	NA	6.70263	4.56974	31.8216
Primary Simulations	(1), Baseline	1	0.2	0.1	0.1	2500	NA	42	HILMA	20	1980	NA	NA	NA	NA	NA	NA	NA	6.70263	6.20768	7.38435
Primary Simulations	(1), Baseline	1	0.2	0.1	0.1	2500	NA	42	PMED	20	1980	NA	NA	NA	NA	NA	NA	NA	6.70263	4.3645	34.8838
Primary Simulations	(1), Baseline	1	0.2	0.1	0.1	2500	NA	43	BSLMM	20	1980	6	6	0	0.3	0	0.0500791	3.00763e-05	6.70263	5.20546	22.337
Primary Simulations	(1), Baseline	1	0.2	0.1	0.1	2500	NA	43	HDMA	20	1980	5	5	0	0.25	0	0.0831571	1.19953e-05	6.70263	4.84166	27.7647
Primary Simulations	(1), Baseline	1	0.2	0.1	0.1	2500	NA	43	HIMA	20	1980	5	5	0	0.25	0	0.0783088	1.18598e-05	6.70263	4.77571	28.7488
Primary Simulations	(1), Baseline	1	0.2	0.1	0.1	2500	NA	43	MedFix	20	1980	5	5	0	0.25	0	0.0762155	1.23763e-05	6.70263	5.07545	24.2768
Primary Simulations	(1), Baseline	1	0.2	0.1	0.1	2500	NA	43	P-LASSO	20	1980	4	4	0	0.2	0	0.302132	0	6.70263	2.7617	58.7968
Primary Simulations	(1), Baseline	1	0.2	0.1	0.1	2500	NA	43	One-at-a-time	20	1980	5	5	0	0.25	0	0.0764809	0.00191484	6.70263	1.60684	76.0267
Primary Simulations	(1), Baseline	1	0.2	0.1	0.1	2500	NA	43	PCMA	20	1980	NA	NA	NA	NA	NA	NA	NA	6.70263	2.76692	58.7189
Primary Simulations	(1), Baseline	1	0.2	0.1	0.1	2500	NA	43	HILMA	20	1980	NA	NA	NA	NA	NA	NA	NA	6.70263	5.24508	21.7459
Primary Simulations	(1), Baseline	1	0.2	0.1	0.1	2500	NA	43	PMED	20	1980	NA	NA	NA	NA	NA	NA	NA	6.70263	5.13666	23.3635
Primary Simulations	(1), Baseline	1	0.2	0.1	0.1	2500	NA	44	BSLMM	20	1980	11	10	1	0.5	0.000505051	0.049775	2.43505e-05	6.70263	5.20348	22.3665
Primary Simulations	(1), Baseline	1	0.2	0.1	0.1	2500	NA	44	HDMA	20	1980	5	5	0	0.25	0	0.0699425	1.25856e-05	6.70263	5.53482	17.4232
Primary Simulations	(1), Baseline	1	0.2	0.1	0.1	2500	NA	44	HIMA	20	1980	5	5	0	0.25	0	0.0730344	7.37928e-06	6.70263	5.57165	16.8736
Primary Simulations	(1), Baseline	1	0.2	0.1	0.1	2500	NA	44	MedFix	20	1980	4	4	0	0.2	0	0.0809161	5.76803e-06	6.70263	5.34751	20.2177
Primary Simulations	(1), Baseline	1	0.2	0.1	0.1	2500	NA	44	P-LASSO	20	1980	0	0	0	0	0	0.763117	0	6.70263	0	100
Primary Simulations	(1), Baseline	1	0.2	0.1	0.1	2500	NA	44	One-at-a-time	20	1980	2	2	0	0.1	0	0.0853134	0.00244043	6.70263	10.9803	63.8208
Primary Simulations	(1), Baseline	1	0.2	0.1	0.1	2500	NA	44	PCMA	20	1980	NA	NA	NA	NA	NA	NA	NA	6.70263	2.93504	56.2106
Primary Simulations	(1), Baseline	1	0.2	0.1	0.1	2500	NA	44	HILMA	20	1980	NA	NA	NA	NA	NA	NA	NA	6.70263	6.00449	10.4159
Primary Simulations	(1), Baseline	1	0.2	0.1	0.1	2500	NA	44	PMED	20	1980	NA	NA	NA	NA	NA	NA	NA	6.70263	5.84035	12.8647
Primary Simulations	(1), Baseline	1	0.2	0.1	0.1	2500	NA	45	BSLMM	20	1980	13	12	1	0.6	0.000505051	0.0325229	2.37647e-05	6.70263	5.90226	11.941
Primary Simulations	(1), Baseline	1	0.2	0.1	0.1	2500	NA	45	HDMA	20	1980	5	5	0	0.25	0	0.0830772	1.43761e-05	6.70263	5.21755	22.1567
Primary Simulations	(1), Baseline	1	0.2	0.1	0.1	2500	NA	45	HIMA	20	1980	5	5	0	0.25	0	0.088864	7.72277e-06	6.70263	4.66488	30.4022
Primary Simulations	(1), Baseline	1	0.2	0.1	0.1	2500	NA	45	MedFix	20	1980	3	3	0	0.15	0	0.103135	5.70088e-06	6.70263	4.31285	35.6543
Primary Simulations	(1), Baseline	1	0.2	0.1	0.1	2500	NA	45	P-LASSO	20	1980	6	6	0	0.3	0	0.363588	0	6.70263	2.3814	64.4707
Primary Simulations	(1), Baseline	1	0.2	0.1	0.1	2500	NA	45	One-at-a-time	20	1980	6	6	0	0.3	0	0.104456	0.00342111	6.70263	0.466211	93.0444
Primary Simulations	(1), Baseline	1	0.2	0.1	0.1	2500	NA	45	PCMA	20	1980	NA	NA	NA	NA	NA	NA	NA	6.70263	3.56376	46.8305
Primary Simulations	(1), Baseline	1	0.2	0.1	0.1	2500	NA	45	HILMA	20	1980	NA	NA	NA	NA	NA	NA	NA	6.70263	6.00902	10.3483
Primary Simulations	(1), Baseline	1	0.2	0.1	0.1	2500	NA	45	PMED	20	1980	NA	NA	NA	NA	NA	NA	NA	6.70263	4.54821	32.1429
Primary Simulations	(1), Baseline	1	0.2	0.1	0.1	2500	NA	46	BSLMM	20	1980	7	7	0	0.35	0	0.0413077	3.05273e-05	6.70263	5.67607	15.3158
Primary Simulations	(1), Baseline	1	0.2	0.1	0.1	2500	NA	46	HDMA	20	1980	8	8	0	0.4	0	0.0444608	6.00628e-05	6.70263	6.93536	3.47233
Primary Simulations	(1), Baseline	1	0.2	0.1	0.1	2500	NA	46	HIMA	20	1980	6	6	0	0.3	0	0.0565609	6.57682e-06	6.70263	6.45618	3.67686
Primary Simulations	(1), Baseline	1	0.2	0.1	0.1	2500	NA	46	MedFix	20	1980	5	5	0	0.25	0	0.0590869	1.45223e-06	6.70263	6.42069	4.2064
Primary Simulations	(1), Baseline	1	0.2	0.1	0.1	2500	NA	46	P-LASSO	20	1980	5	5	0	0.25	0	0.380085	0	6.70263	2.22897	66.7449
Primary Simulations	(1), Baseline	1	0.2	0.1	0.1	2500	NA	46	One-at-a-time	20	1980	6	6	0	0.3	0	0.0836276	0.00269935	6.70263	13.81	106.039
Primary Simulations	(1), Baseline	1	0.2	0.1	0.1	2500	NA	46	PCMA	20	1980	NA	NA	NA	NA	NA	NA	NA	6.70263	4.46855	33.3314
Primary Simulations	(1), Baseline	1	0.2	0.1	0.1	2500	NA	46	HILMA	20	1980	NA	NA	NA	NA	NA	NA	NA	6.70263	6.79675	1.40429
Primary Simulations	(1), Baseline	1	0.2	0.1	0.1	2500	NA	46	PMED	20	1980	NA	NA	NA	NA	NA	NA	NA	6.70263	6.52527	2.64604
Primary Simulations	(1), Baseline	1	0.2	0.1	0.1	2500	NA	47	BSLMM	20	1980	10	9	1	0.45	0.000505051	0.0465536	2.29399e-05	6.70263	6.97373	4.0447
Primary Simulations	(1), Baseline	1	0.2	0.1	0.1	2500	NA	47	HDMA	20	1980	6	6	0	0.3	0	0.0778862	0.000124939	6.70263	8.77481	30.9159
Primary Simulations	(1), Baseline	1	0.2	0.1	0.1	2500	NA	47	HIMA	20	1980	6	6	0	0.3	0	0.0938939	1.00435e-06	6.70263	7.24542	8.09819
Primary Simulations	(1), Baseline	1	0.2	0.1	0.1	2500	NA	47	MedFix	20	1980	5	5	0	0.25	0	0.103675	1.09359e-06	6.70263	7.47659	11.5472
Primary Simulations	(1), Baseline	1	0.2	0.1	0.1	2500	NA	47	P-LASSO	20	1980	0	0	0	0	0	0.763117	0	6.70263	0	100
Primary Simulations	(1), Baseline	1	0.2	0.1	0.1	2500	NA	47	One-at-a-time	20	1980	4	4	0	0.2	0	0.2498	0.00685973	6.70263	6.49535	3.09242
Primary Simulations	(1), Baseline	1	0.2	0.1	0.1	2500	NA	47	PCMA	20	1980	NA	NA	NA	NA	NA	NA	NA	6.70263	4.07601	39.1879
Primary Simulations	(1), Baseline	1	0.2	0.1	0.1	2500	NA	47	HILMA	20	1980	NA	NA	NA	NA	NA	NA	NA	6.70263	7.84512	17.0455
Primary Simulations	(1), Baseline	1	0.2	0.1	0.1	2500	NA	47	PMED	20	1980	NA	NA	NA	NA	NA	NA	NA	6.70263	7.01339	4.63649
Primary Simulations	(1), Baseline	1	0.2	0.1	0.1	2500	NA	48	BSLMM	20	1980	13	12	1	0.6	0.000505051	0.0319229	2.41469e-05	6.70263	5.4455	18.7557
Primary Simulations	(1), Baseline	1	0.2	0.1	0.1	2500	NA	48	HDMA	20	1980	8	8	0	0.4	0	0.0388626	7.71802e-06	6.70263	6.37522	4.88475
Primary Simulations	(1), Baseline	1	0.2	0.1	0.1	2500	NA	48	HIMA	20	1980	8	8	0	0.4	0	0.0422633	5.71909e-06	6.70263	6.00597	10.3938
Primary Simulations	(1), Baseline	1	0.2	0.1	0.1	2500	NA	48	MedFix	20	1980	3	3	0	0.15	0	0.105556	2.65292e-06	6.70263	5.48247	18.2042
Primary Simulations	(1), Baseline	1	0.2	0.1	0.1	2500	NA	48	P-LASSO	20	1980	6	6	0	0.3	0	0.264712	0	6.70263	3.12632	53.3568
Primary Simulations	(1), Baseline	1	0.2	0.1	0.1	2500	NA	48	One-at-a-time	20	1980	3	3	0	0.15	0	0.0744959	0.00231954	6.70263	4.36388	34.893
Primary Simulations	(1), Baseline	1	0.2	0.1	0.1	2500	NA	48	PCMA	20	1980	NA	NA	NA	NA	NA	NA	NA	6.70263	2.86063	57.3208
Primary Simulations	(1), Baseline	1	0.2	0.1	0.1	2500	NA	48	HILMA	20	1980	NA	NA	NA	NA	NA	NA	NA	6.70263	6.18896	7.66373
Primary Simulations	(1), Baseline	1	0.2	0.1	0.1	2500	NA	48	PMED	20	1980	NA	NA	NA	NA	NA	NA	NA	6.70263	5.06902	24.3727
Primary Simulations	(1), Baseline	1	0.2	0.1	0.1	2500	NA	49	BSLMM	20	1980	10	9	1	0.45	0.000505051	0.0627101	1.97781e-05	6.70263	6.63741	0.972957
Primary Simulations	(1), Baseline	1	0.2	0.1	0.1	2500	NA	49	HDMA	20	1980	6	6	0	0.3	0	0.0777738	8.14558e-06	6.70263	8.04503	20.028
Primary Simulations	(1), Baseline	1	0.2	0.1	0.1	2500	NA	49	HIMA	20	1980	6	6	0	0.3	0	0.0825822	6.12013e-06	6.70263	7.07329	5.53009
Primary Simulations	(1), Baseline	1	0.2	0.1	0.1	2500	NA	49	MedFix	20	1980	4	4	0	0.2	0	0.0926222	6.21783e-06	6.70263	6.70546	0.0423346
Primary Simulations	(1), Baseline	1	0.2	0.1	0.1	2500	NA	49	P-LASSO	20	1980	6	6	0	0.3	0	0.282862	0	6.70263	3.0996	53.7555
Primary Simulations	(1), Baseline	1	0.2	0.1	0.1	2500	NA	49	One-at-a-time	20	1980	5	5	0	0.25	0	0.221535	0.0035178	6.70263	0.593598	91.1438
Primary Simulations	(1), Baseline	1	0.2	0.1	0.1	2500	NA	49	PCMA	20	1980	NA	NA	NA	NA	NA	NA	NA	6.70263	2.84675	57.5279
Primary Simulations	(1), Baseline	1	0.2	0.1	0.1	2500	NA	49	HILMA	20	1980	NA	NA	NA	NA	NA	NA	NA	6.70263	6.40175	4.48899
Primary Simulations	(1), Baseline	1	0.2	0.1	0.1	2500	NA	49	PMED	20	1980	NA	NA	NA	NA	NA	NA	NA	6.70263	6.2259	7.11258
Primary Simulations	(1), Baseline	1	0.2	0.1	0.1	2500	NA	50	BSLMM	20	1980	11	10	1	0.5	0.000505051	0.0406046	2.94253e-05	6.70263	6.0331	9.98902
Primary Simulations	(1), Baseline	1	0.2	0.1	0.1	2500	NA	50	HDMA	20	1980	3	3	0	0.15	0	0.142933	5.85267e-06	6.70263	4.96479	25.9277
Primary Simulations	(1), Baseline	1	0.2	0.1	0.1	2500	NA	50	HIMA	20	1980	2	2	0	0.1	0	0.150794	3.12191e-06	6.70263	4.67489	30.2529
Primary Simulations	(1), Baseline	1	0.2	0.1	0.1	2500	NA	50	MedFix	20	1980	2	2	0	0.1	0	0.150202	3.30571e-06	6.70263	4.74904	29.1466
Primary Simulations	(1), Baseline	1	0.2	0.1	0.1	2500	NA	50	P-LASSO	20	1980	3	3	0	0.15	0	0.49031	0	6.70263	1.24482	81.4278
Primary Simulations	(1), Baseline	1	0.2	0.1	0.1	2500	NA	50	One-at-a-time	20	1980	3	3	0	0.15	0	0.173119	0.00429104	6.70263	7.93536	18.3918
Primary Simulations	(1), Baseline	1	0.2	0.1	0.1	2500	NA	50	PCMA	20	1980	NA	NA	NA	NA	NA	NA	NA	6.70263	4.00188	40.2939
Primary Simulations	(1), Baseline	1	0.2	0.1	0.1	2500	NA	50	HILMA	20	1980	NA	NA	NA	NA	NA	NA	NA	6.70263	5.72128	14.6413
Primary Simulations	(1), Baseline	1	0.2	0.1	0.1	2500	NA	50	PMED	20	1980	NA	NA	NA	NA	NA	NA	NA	6.70263	4.49862	32.8827
Primary Simulations	(1), Baseline	1	0.2	0.1	0.1	2500	NA	51	BSLMM	20	1980	7	7	0	0.35	0	0.0403399	4.49578e-05	6.70263	5.37115	19.865
Primary Simulations	(1), Baseline	1	0.2	0.1	0.1	2500	NA	51	HDMA	20	1980	4	4	0	0.2	0	0.108995	5.22961e-06	6.70263	5.62073	16.1414
Primary Simulations	(1), Baseline	1	0.2	0.1	0.1	2500	NA	51	HIMA	20	1980	4	4	0	0.2	0	0.118937	1.9505e-06	6.70263	5.66818	15.4334
Primary Simulations	(1), Baseline	1	0.2	0.1	0.1	2500	NA	51	MedFix	20	1980	3	3	0	0.15	0	0.121578	2.20615e-06	6.70263	5.63808	15.8825
Primary Simulations	(1), Baseline	1	0.2	0.1	0.1	2500	NA	51	P-LASSO	20	1980	5	5	0	0.25	0	0.585745	0	6.70263	0.809499	87.9227
Primary Simulations	(1), Baseline	1	0.2	0.1	0.1	2500	NA	51	One-at-a-time	20	1980	4	4	0	0.2	0	0.402606	0.00813587	6.70263	4.75026	29.1283
Primary Simulations	(1), Baseline	1	0.2	0.1	0.1	2500	NA	51	PCMA	20	1980	NA	NA	NA	NA	NA	NA	NA	6.70263	2.92169	56.4097
Primary Simulations	(1), Baseline	1	0.2	0.1	0.1	2500	NA	51	HILMA	20	1980	NA	NA	NA	NA	NA	NA	NA	6.70263	6.37996	4.81411
Primary Simulations	(1), Baseline	1	0.2	0.1	0.1	2500	NA	51	PMED	20	1980	NA	NA	NA	NA	NA	NA	NA	6.70263	4.85021	27.6372
Primary Simulations	(1), Baseline	1	0.2	0.1	0.1	2500	NA	52	BSLMM	20	1980	7	7	0	0.35	0	0.0489541	3.59546e-05	6.70263	4.70035	29.873
Primary Simulations	(1), Baseline	1	0.2	0.1	0.1	2500	NA	52	HDMA	20	1980	7	7	0	0.35	0	0.0337488	0.000102322	6.70263	4.78265	28.6452
Primary Simulations	(1), Baseline	1	0.2	0.1	0.1	2500	NA	52	HIMA	20	1980	6	6	0	0.3	0	0.043947	3.19416e-05	6.70263	4.8938	26.9868
Primary Simulations	(1), Baseline	1	0.2	0.1	0.1	2500	NA	52	MedFix	20	1980	4	4	0	0.2	0	0.0768266	9.61397e-06	6.70263	4.75542	29.0514
Primary Simulations	(1), Baseline	1	0.2	0.1	0.1	2500	NA	52	P-LASSO	20	1980	6	6	0	0.3	0	0.211035	0	6.70263	3.66172	45.3689
Primary Simulations	(1), Baseline	1	0.2	0.1	0.1	2500	NA	52	One-at-a-time	20	1980	6	6	0	0.3	0	0.0508588	0.0018993	6.70263	4.94382	26.2405
Primary Simulations	(1), Baseline	1	0.2	0.1	0.1	2500	NA	52	PCMA	20	1980	NA	NA	NA	NA	NA	NA	NA	6.70263	3.9717	40.7441
Primary Simulations	(1), Baseline	1	0.2	0.1	0.1	2500	NA	52	HILMA	20	1980	NA	NA	NA	NA	NA	NA	NA	6.70263	5.96545	10.9983
Primary Simulations	(1), Baseline	1	0.2	0.1	0.1	2500	NA	52	PMED	20	1980	NA	NA	NA	NA	NA	NA	NA	6.70263	4.51921	32.5755
Primary Simulations	(1), Baseline	1	0.2	0.1	0.1	2500	NA	53	BSLMM	20	1980	14	13	1	0.65	0.000505051	0.0386935	3.37475e-05	6.70263	5.31054	20.7693
Primary Simulations	(1), Baseline	1	0.2	0.1	0.1	2500	NA	53	HDMA	20	1980	11	10	1	0.5	0.000505051	0.0334986	5.89548e-06	6.70263	6.13431	8.479
Primary Simulations	(1), Baseline	1	0.2	0.1	0.1	2500	NA	53	HIMA	20	1980	8	8	0	0.4	0	0.0544318	2.89419e-06	6.70263	5.58813	16.6278
Primary Simulations	(1), Baseline	1	0.2	0.1	0.1	2500	NA	53	MedFix	20	1980	3	3	0	0.15	0	0.103284	1.72077e-06	6.70263	5.64537	15.7738
Primary Simulations	(1), Baseline	1	0.2	0.1	0.1	2500	NA	53	P-LASSO	20	1980	0	0	0	0	0	0.763117	0	6.70263	0	100
Primary Simulations	(1), Baseline	1	0.2	0.1	0.1	2500	NA	53	One-at-a-time	20	1980	4	4	0	0.2	0	0.0855092	0.00333282	6.70263	2.69648	59.7698
Primary Simulations	(1), Baseline	1	0.2	0.1	0.1	2500	NA	53	PCMA	20	1980	NA	NA	NA	NA	NA	NA	NA	6.70263	3.99698	40.367
Primary Simulations	(1), Baseline	1	0.2	0.1	0.1	2500	NA	53	HILMA	20	1980	NA	NA	NA	NA	NA	NA	NA	6.70263	6.53081	2.56346
Primary Simulations	(1), Baseline	1	0.2	0.1	0.1	2500	NA	53	PMED	20	1980	NA	NA	NA	NA	NA	NA	NA	6.70263	5.63952	15.8611
Primary Simulations	(1), Baseline	1	0.2	0.1	0.1	2500	NA	54	BSLMM	20	1980	12	11	1	0.55	0.000505051	0.0379314	2.72315e-05	6.70263	6.39568	4.57951
Primary Simulations	(1), Baseline	1	0.2	0.1	0.1	2500	NA	54	HDMA	20	1980	5	5	0	0.25	0	0.0939778	1.27105e-05	6.70263	5.22045	22.1133
Primary Simulations	(1), Baseline	1	0.2	0.1	0.1	2500	NA	54	HIMA	20	1980	5	5	0	0.25	0	0.0930452	1.07291e-05	6.70263	5.33945	20.338
Primary Simulations	(1), Baseline	1	0.2	0.1	0.1	2500	NA	54	MedFix	20	1980	5	5	0	0.25	0	0.0965252	9.52407e-06	6.70263	5.59341	16.549
Primary Simulations	(1), Baseline	1	0.2	0.1	0.1	2500	NA	54	P-LASSO	20	1980	4	4	0	0.2	0	0.267778	0	6.70263	3.10564	53.6653
Primary Simulations	(1), Baseline	1	0.2	0.1	0.1	2500	NA	54	One-at-a-time	20	1980	4	4	0	0.2	0	0.127346	0.00417308	6.70263	7.1119	6.10614
Primary Simulations	(1), Baseline	1	0.2	0.1	0.1	2500	NA	54	PCMA	20	1980	NA	NA	NA	NA	NA	NA	NA	6.70263	3.89672	41.8628
Primary Simulations	(1), Baseline	1	0.2	0.1	0.1	2500	NA	54	HILMA	20	1980	NA	NA	NA	NA	NA	NA	NA	6.70263	5.99171	10.6065
Primary Simulations	(1), Baseline	1	0.2	0.1	0.1	2500	NA	54	PMED	20	1980	NA	NA	NA	NA	NA	NA	NA	6.70263	5.78904	13.6302
Primary Simulations	(1), Baseline	1	0.2	0.1	0.1	2500	NA	55	BSLMM	20	1980	11	10	1	0.5	0.000505051	0.0362819	3.12398e-05	6.70263	6.14943	8.2534
Primary Simulations	(1), Baseline	1	0.2	0.1	0.1	2500	NA	55	HDMA	20	1980	8	8	0	0.4	0	0.0869285	1.15068e-05	6.70263	5.23973	21.8257
Primary Simulations	(1), Baseline	1	0.2	0.1	0.1	2500	NA	55	HIMA	20	1980	8	8	0	0.4	0	0.0817563	8.74288e-06	6.70263	5.65518	15.6275
Primary Simulations	(1), Baseline	1	0.2	0.1	0.1	2500	NA	55	MedFix	20	1980	3	3	0	0.15	0	0.126972	5.55016e-06	6.70263	5.88851	12.1462
Primary Simulations	(1), Baseline	1	0.2	0.1	0.1	2500	NA	55	P-LASSO	20	1980	5	5	0	0.25	0	0.228638	0	6.70263	3.62173	45.9655
Primary Simulations	(1), Baseline	1	0.2	0.1	0.1	2500	NA	55	One-at-a-time	20	1980	5	5	0	0.25	0	0.100892	0.00217019	6.70263	8.52839	27.2396
Primary Simulations	(1), Baseline	1	0.2	0.1	0.1	2500	NA	55	PCMA	20	1980	NA	NA	NA	NA	NA	NA	NA	6.70263	4.26061	36.4338
Primary Simulations	(1), Baseline	1	0.2	0.1	0.1	2500	NA	55	HILMA	20	1980	NA	NA	NA	NA	NA	NA	NA	6.70263	6.52402	2.66475
Primary Simulations	(1), Baseline	1	0.2	0.1	0.1	2500	NA	55	PMED	20	1980	NA	NA	NA	NA	NA	NA	NA	6.70263	5.20032	22.4138
Primary Simulations	(1), Baseline	1	0.2	0.1	0.1	2500	NA	56	BSLMM	20	1980	12	11	1	0.55	0.000505051	0.0508612	3.9151e-05	6.70263	6.71243	0.146249
Primary Simulations	(1), Baseline	1	0.2	0.1	0.1	2500	NA	56	HDMA	20	1980	8	8	0	0.4	0	0.043746	6.32111e-05	6.70263	6.47467	3.40102
Primary Simulations	(1), Baseline	1	0.2	0.1	0.1	2500	NA	56	HIMA	20	1980	8	8	0	0.4	0	0.0428862	8.80475e-06	6.70263	6.41385	4.30843
Primary Simulations	(1), Baseline	1	0.2	0.1	0.1	2500	NA	56	MedFix	20	1980	4	4	0	0.2	0	0.0900089	5.62423e-06	6.70263	6.30882	5.87544
Primary Simulations	(1), Baseline	1	0.2	0.1	0.1	2500	NA	56	P-LASSO	20	1980	0	0	0	0	0	0.763117	0	6.70263	0	100
Primary Simulations	(1), Baseline	1	0.2	0.1	0.1	2500	NA	56	One-at-a-time	20	1980	4	4	0	0.2	0	0.0911516	0.00399286	6.70263	8.74186	30.4244
Primary Simulations	(1), Baseline	1	0.2	0.1	0.1	2500	NA	56	PCMA	20	1980	NA	NA	NA	NA	NA	NA	NA	6.70263	4.6019	31.3418
Primary Simulations	(1), Baseline	1	0.2	0.1	0.1	2500	NA	56	HILMA	20	1980	NA	NA	NA	NA	NA	NA	NA	6.70263	7.06116	5.34915
Primary Simulations	(1), Baseline	1	0.2	0.1	0.1	2500	NA	56	PMED	20	1980	NA	NA	NA	NA	NA	NA	NA	6.70263	6.00432	10.4185
Primary Simulations	(1), Baseline	1	0.2	0.1	0.1	2500	NA	57	BSLMM	20	1980	5	5	0	0.25	0	0.0529611	3.38792e-05	6.70263	5.07676	24.2572
Primary Simulations	(1), Baseline	1	0.2	0.1	0.1	2500	NA	57	HDMA	20	1980	5	5	0	0.25	0	0.0732093	6.17443e-05	6.70263	6.5516	2.2532
Primary Simulations	(1), Baseline	1	0.2	0.1	0.1	2500	NA	57	HIMA	20	1980	4	4	0	0.2	0	0.0840465	1.84673e-05	6.70263	6.49059	3.16343
Primary Simulations	(1), Baseline	1	0.2	0.1	0.1	2500	NA	57	MedFix	20	1980	2	2	0	0.1	0	0.136402	2.57746e-06	6.70263	5.37687	19.7797
Primary Simulations	(1), Baseline	1	0.2	0.1	0.1	2500	NA	57	P-LASSO	20	1980	5	5	0	0.25	0	0.341539	0	6.70263	2.3336	65.1839
Primary Simulations	(1), Baseline	1	0.2	0.1	0.1	2500	NA	57	One-at-a-time	20	1980	6	6	0	0.3	0	0.0825617	0.00247415	6.70263	3.82483	42.9353
Primary Simulations	(1), Baseline	1	0.2	0.1	0.1	2500	NA	57	PCMA	20	1980	NA	NA	NA	NA	NA	NA	NA	6.70263	4.49174	32.9854
Primary Simulations	(1), Baseline	1	0.2	0.1	0.1	2500	NA	57	HILMA	20	1980	NA	NA	NA	NA	NA	NA	NA	6.70263	6.07555	9.3557
Primary Simulations	(1), Baseline	1	0.2	0.1	0.1	2500	NA	57	PMED	20	1980	NA	NA	NA	NA	NA	NA	NA	6.70263	5.29514	20.9991
Primary Simulations	(1), Baseline	1	0.2	0.1	0.1	2500	NA	58	BSLMM	20	1980	8	8	0	0.4	0	0.0591665	3.29543e-05	6.70263	4.72963	29.4362
Primary Simulations	(1), Baseline	1	0.2	0.1	0.1	2500	NA	58	HDMA	20	1980	5	5	0	0.25	0	0.0846958	6.19702e-06	6.70263	5.02276	25.0629
Primary Simulations	(1), Baseline	1	0.2	0.1	0.1	2500	NA	58	HIMA	20	1980	5	5	0	0.25	0	0.0820117	4.27664e-06	6.70263	5.11506	23.6858
Primary Simulations	(1), Baseline	1	0.2	0.1	0.1	2500	NA	58	MedFix	20	1980	3	3	0	0.15	0	0.114388	1.36611e-06	6.70263	4.45123	33.5898
Primary Simulations	(1), Baseline	1	0.2	0.1	0.1	2500	NA	58	P-LASSO	20	1980	4	4	0	0.2	0	0.398741	0	6.70263	1.9558	70.8204
Primary Simulations	(1), Baseline	1	0.2	0.1	0.1	2500	NA	58	One-at-a-time	20	1980	4	4	0	0.2	0	0.111151	0.00349152	6.70263	12.4316	85.4733
Primary Simulations	(1), Baseline	1	0.2	0.1	0.1	2500	NA	58	PCMA	20	1980	NA	NA	NA	NA	NA	NA	NA	6.70263	3.71671	44.5484
Primary Simulations	(1), Baseline	1	0.2	0.1	0.1	2500	NA	58	HILMA	20	1980	NA	NA	NA	NA	NA	NA	NA	6.70263	5.93676	11.4264
Primary Simulations	(1), Baseline	1	0.2	0.1	0.1	2500	NA	58	PMED	20	1980	NA	NA	NA	NA	NA	NA	NA	6.70263	4.82759	27.9746
Primary Simulations	(1), Baseline	1	0.2	0.1	0.1	2500	NA	59	BSLMM	20	1980	10	9	1	0.45	0.000505051	0.0387421	2.22903e-05	6.70263	5.59837	16.475
Primary Simulations	(1), Baseline	1	0.2	0.1	0.1	2500	NA	59	HDMA	20	1980	7	7	0	0.35	0	0.0418466	4.65236e-05	6.70263	5.55363	17.1425
Primary Simulations	(1), Baseline	1	0.2	0.1	0.1	2500	NA	59	HIMA	20	1980	6	6	0	0.3	0	0.0423618	4.42287e-06	6.70263	5.84766	12.7557
Primary Simulations	(1), Baseline	1	0.2	0.1	0.1	2500	NA	59	MedFix	20	1980	5	5	0	0.25	0	0.073954	1.44029e-06	6.70263	5.46664	18.4403
Primary Simulations	(1), Baseline	1	0.2	0.1	0.1	2500	NA	59	P-LASSO	20	1980	6	6	0	0.3	0	0.273306	0	6.70263	2.93942	56.1452
Primary Simulations	(1), Baseline	1	0.2	0.1	0.1	2500	NA	59	One-at-a-time	20	1980	2	2	0	0.1	0	0.0330832	0.00173287	6.70263	2.57016	61.6544
Primary Simulations	(1), Baseline	1	0.2	0.1	0.1	2500	NA	59	PCMA	20	1980	NA	NA	NA	NA	NA	NA	NA	6.70263	2.98386	55.4822
Primary Simulations	(1), Baseline	1	0.2	0.1	0.1	2500	NA	59	HILMA	20	1980	NA	NA	NA	NA	NA	NA	NA	6.70263	5.74784	14.2449
Primary Simulations	(1), Baseline	1	0.2	0.1	0.1	2500	NA	59	PMED	20	1980	NA	NA	NA	NA	NA	NA	NA	6.70263	5.59905	16.4649
Primary Simulations	(1), Baseline	1	0.2	0.1	0.1	2500	NA	60	BSLMM	20	1980	10	9	1	0.45	0.000505051	0.0371529	2.59163e-05	6.70263	6.01032	10.3288
Primary Simulations	(1), Baseline	1	0.2	0.1	0.1	2500	NA	60	HDMA	20	1980	7	7	0	0.35	0	0.0276265	5.96122e-05	6.70263	6.68038	0.331944
Primary Simulations	(1), Baseline	1	0.2	0.1	0.1	2500	NA	60	HIMA	20	1980	7	7	0	0.35	0	0.0426948	1.02759e-05	6.70263	6.35364	5.20665
Primary Simulations	(1), Baseline	1	0.2	0.1	0.1	2500	NA	60	MedFix	20	1980	5	5	0	0.25	0	0.0568873	1.72101e-06	6.70263	5.66634	15.4609
Primary Simulations	(1), Baseline	1	0.2	0.1	0.1	2500	NA	60	P-LASSO	20	1980	6	6	0	0.3	0	0.280791	0	6.70263	2.90385	56.6759
Primary Simulations	(1), Baseline	1	0.2	0.1	0.1	2500	NA	60	One-at-a-time	20	1980	5	5	0	0.25	0	0.0279783	0.00206133	6.70263	7.99987	19.3543
Primary Simulations	(1), Baseline	1	0.2	0.1	0.1	2500	NA	60	PCMA	20	1980	NA	NA	NA	NA	NA	NA	NA	6.70263	4.38294	34.6087
Primary Simulations	(1), Baseline	1	0.2	0.1	0.1	2500	NA	60	HILMA	20	1980	NA	NA	NA	NA	NA	NA	NA	6.70263	6.40157	4.49164
Primary Simulations	(1), Baseline	1	0.2	0.1	0.1	2500	NA	60	PMED	20	1980	NA	NA	NA	NA	NA	NA	NA	6.70263	5.90065	11.9651
Primary Simulations	(1), Baseline	1	0.2	0.1	0.1	2500	NA	61	BSLMM	20	1980	10	9	1	0.45	0.000505051	0.03162	3.02549e-05	6.70263	5.80862	13.3381
Primary Simulations	(1), Baseline	1	0.2	0.1	0.1	2500	NA	61	HDMA	20	1980	10	9	1	0.45	0.000505051	0.0266781	0.000102346	6.70263	7.42376	10.7589
Primary Simulations	(1), Baseline	1	0.2	0.1	0.1	2500	NA	61	HIMA	20	1980	7	7	0	0.35	0	0.0499455	3.41324e-06	6.70263	6.24938	6.76223
Primary Simulations	(1), Baseline	1	0.2	0.1	0.1	2500	NA	61	MedFix	20	1980	4	4	0	0.2	0	0.0883648	1.70244e-06	6.70263	6.20957	7.35623
Primary Simulations	(1), Baseline	1	0.2	0.1	0.1	2500	NA	61	P-LASSO	20	1980	7	7	0	0.35	0	0.294721	0	6.70263	2.85933	57.3401
Primary Simulations	(1), Baseline	1	0.2	0.1	0.1	2500	NA	61	One-at-a-time	20	1980	6	6	0	0.3	0	0.0401396	0.00152249	6.70263	7.79157	16.2465
Primary Simulations	(1), Baseline	1	0.2	0.1	0.1	2500	NA	61	PCMA	20	1980	NA	NA	NA	NA	NA	NA	NA	6.70263	3.4159	49.0364
Primary Simulations	(1), Baseline	1	0.2	0.1	0.1	2500	NA	61	HILMA	20	1980	NA	NA	NA	NA	NA	NA	NA	6.70263	6.32155	5.68547
Primary Simulations	(1), Baseline	1	0.2	0.1	0.1	2500	NA	61	PMED	20	1980	NA	NA	NA	NA	NA	NA	NA	6.70263	6.35946	5.11984
Primary Simulations	(1), Baseline	1	0.2	0.1	0.1	2500	NA	62	BSLMM	20	1980	10	9	1	0.45	0.000505051	0.0335638	2.30797e-05	6.70263	6.82853	1.87843
Primary Simulations	(1), Baseline	1	0.2	0.1	0.1	2500	NA	62	HDMA	20	1980	5	5	0	0.25	0	0.077073	7.41923e-06	6.70263	6.05704	9.63185
Primary Simulations	(1), Baseline	1	0.2	0.1	0.1	2500	NA	62	HIMA	20	1980	5	5	0	0.25	0	0.0806968	5.03619e-06	6.70263	5.7249	14.5873
Primary Simulations	(1), Baseline	1	0.2	0.1	0.1	2500	NA	62	MedFix	20	1980	4	4	0	0.2	0	0.0870202	4.96607e-06	6.70263	5.64635	15.7592
Primary Simulations	(1), Baseline	1	0.2	0.1	0.1	2500	NA	62	P-LASSO	20	1980	6	6	0	0.3	0	0.232539	0	6.70263	3.40354	49.2208
Primary Simulations	(1), Baseline	1	0.2	0.1	0.1	2500	NA	62	One-at-a-time	20	1980	5	5	0	0.25	0	0.121667	0.00486175	6.70263	12.7604	90.3789
Primary Simulations	(1), Baseline	1	0.2	0.1	0.1	2500	NA	62	PCMA	20	1980	NA	NA	NA	NA	NA	NA	NA	6.70263	3.95525	40.9896
Primary Simulations	(1), Baseline	1	0.2	0.1	0.1	2500	NA	62	HILMA	20	1980	NA	NA	NA	NA	NA	NA	NA	6.70263	6.63674	0.982953
Primary Simulations	(1), Baseline	1	0.2	0.1	0.1	2500	NA	62	PMED	20	1980	NA	NA	NA	NA	NA	NA	NA	6.70263	5.37926	19.744
Primary Simulations	(1), Baseline	1	0.2	0.1	0.1	2500	NA	63	BSLMM	20	1980	5	5	0	0.25	0	0.0688966	4.23819e-05	6.70263	6.16356	8.04265
Primary Simulations	(1), Baseline	1	0.2	0.1	0.1	2500	NA	63	HDMA	20	1980	6	6	0	0.3	0	0.0673525	0.000170401	6.70263	6.57264	1.93931
Primary Simulations	(1), Baseline	1	0.2	0.1	0.1	2500	NA	63	HIMA	20	1980	6	6	0	0.3	0	0.0566968	8.43977e-06	6.70263	6.1869	7.6944
Primary Simulations	(1), Baseline	1	0.2	0.1	0.1	2500	NA	63	MedFix	20	1980	4	4	0	0.2	0	0.0893729	1.09872e-06	6.70263	6.23481	6.97965
Primary Simulations	(1), Baseline	1	0.2	0.1	0.1	2500	NA	63	P-LASSO	20	1980	0	0	0	0	0	0.763117	0	6.70263	0	100
Primary Simulations	(1), Baseline	1	0.2	0.1	0.1	2500	NA	63	One-at-a-time	20	1980	3	3	0	0.15	0	0.0880059	0.00259833	6.70263	-1.34065	120.002
Primary Simulations	(1), Baseline	1	0.2	0.1	0.1	2500	NA	63	PCMA	20	1980	NA	NA	NA	NA	NA	NA	NA	6.70263	1.99803	70.1904
Primary Simulations	(1), Baseline	1	0.2	0.1	0.1	2500	NA	63	HILMA	20	1980	NA	NA	NA	NA	NA	NA	NA	6.70263	5.9671	10.9737
Primary Simulations	(1), Baseline	1	0.2	0.1	0.1	2500	NA	63	PMED	20	1980	NA	NA	NA	NA	NA	NA	NA	6.70263	6.18974	7.65203
Primary Simulations	(1), Baseline	1	0.2	0.1	0.1	2500	NA	64	BSLMM	20	1980	7	7	0	0.35	0	0.0563597	1.93625e-05	6.70263	5.74037	14.3565
Primary Simulations	(1), Baseline	1	0.2	0.1	0.1	2500	NA	64	HDMA	20	1980	6	6	0	0.3	0	0.0663597	1.64437e-05	6.70263	6.36419	5.04938
Primary Simulations	(1), Baseline	1	0.2	0.1	0.1	2500	NA	64	HIMA	20	1980	5	5	0	0.25	0	0.0789657	1.00066e-05	6.70263	5.4926	18.053
Primary Simulations	(1), Baseline	1	0.2	0.1	0.1	2500	NA	64	MedFix	20	1980	4	4	0	0.2	0	0.0812833	1.1299e-05	6.70263	5.36012	20.0296
Primary Simulations	(1), Baseline	1	0.2	0.1	0.1	2500	NA	64	P-LASSO	20	1980	5	5	0	0.25	0	0.2797	0	6.70263	2.7967	58.2746
Primary Simulations	(1), Baseline	1	0.2	0.1	0.1	2500	NA	64	One-at-a-time	20	1980	2	2	0	0.1	0	0.0307261	0.00179182	6.70263	12.6657	88.9667
Primary Simulations	(1), Baseline	1	0.2	0.1	0.1	2500	NA	64	PCMA	20	1980	NA	NA	NA	NA	NA	NA	NA	6.70263	2.96329	55.7891
Primary Simulations	(1), Baseline	1	0.2	0.1	0.1	2500	NA	64	HILMA	20	1980	NA	NA	NA	NA	NA	NA	NA	6.70263	5.96843	10.9539
Primary Simulations	(1), Baseline	1	0.2	0.1	0.1	2500	NA	64	PMED	20	1980	NA	NA	NA	NA	NA	NA	NA	6.70263	5.13883	23.3311
Primary Simulations	(1), Baseline	1	0.2	0.1	0.1	2500	NA	65	BSLMM	20	1980	11	10	1	0.5	0.000505051	0.0287387	3.76329e-05	6.70263	5.7559	14.1247
Primary Simulations	(1), Baseline	1	0.2	0.1	0.1	2500	NA	65	HDMA	20	1980	11	10	1	0.5	0.000505051	0.0322947	6.20151e-05	6.70263	6.18125	7.77866
Primary Simulations	(1), Baseline	1	0.2	0.1	0.1	2500	NA	65	HIMA	20	1980	8	8	0	0.4	0	0.0430774	7.73124e-06	6.70263	5.72869	14.5306
Primary Simulations	(1), Baseline	1	0.2	0.1	0.1	2500	NA	65	MedFix	20	1980	4	4	0	0.2	0	0.0919598	7.34391e-06	6.70263	5.1579	23.0466
Primary Simulations	(1), Baseline	1	0.2	0.1	0.1	2500	NA	65	P-LASSO	20	1980	7	7	0	0.35	0	0.353069	0	6.70263	2.42136	63.8744
Primary Simulations	(1), Baseline	1	0.2	0.1	0.1	2500	NA	65	One-at-a-time	20	1980	11	10	1	0.5	0.000505051	0.0981386	0.00202801	6.70263	3.30018	50.7628
Primary Simulations	(1), Baseline	1	0.2	0.1	0.1	2500	NA	65	PCMA	20	1980	NA	NA	NA	NA	NA	NA	NA	6.70263	4.22111	37.023
Primary Simulations	(1), Baseline	1	0.2	0.1	0.1	2500	NA	65	HILMA	20	1980	NA	NA	NA	NA	NA	NA	NA	6.70263	6.45279	3.72742
Primary Simulations	(1), Baseline	1	0.2	0.1	0.1	2500	NA	65	PMED	20	1980	NA	NA	NA	NA	NA	NA	NA	6.70263	5.5431	17.2997
Primary Simulations	(1), Baseline	1	0.2	0.1	0.1	2500	NA	66	BSLMM	20	1980	12	11	1	0.55	0.000505051	0.050816	1.83818e-05	6.70263	5.68065	15.2474
Primary Simulations	(1), Baseline	1	0.2	0.1	0.1	2500	NA	66	HDMA	20	1980	6	6	0	0.3	0	0.0464579	9.32766e-06	6.70263	5.75857	14.0849
Primary Simulations	(1), Baseline	1	0.2	0.1	0.1	2500	NA	66	HIMA	20	1980	6	6	0	0.3	0	0.0721981	3.3644e-06	6.70263	5.32747	20.5166
Primary Simulations	(1), Baseline	1	0.2	0.1	0.1	2500	NA	66	MedFix	20	1980	4	4	0	0.2	0	0.095713	9.82524e-07	6.70263	5.11946	23.6201
Primary Simulations	(1), Baseline	1	0.2	0.1	0.1	2500	NA	66	P-LASSO	20	1980	4	4	0	0.2	0	0.326941	0	6.70263	2.30448	65.6183
Primary Simulations	(1), Baseline	1	0.2	0.1	0.1	2500	NA	66	One-at-a-time	20	1980	2	2	0	0.1	0	0.0741275	0.00193982	6.70263	5.83403	12.9591
Primary Simulations	(1), Baseline	1	0.2	0.1	0.1	2500	NA	66	PCMA	20	1980	NA	NA	NA	NA	NA	NA	NA	6.70263	2.38147	64.4696
Primary Simulations	(1), Baseline	1	0.2	0.1	0.1	2500	NA	66	HILMA	20	1980	NA	NA	NA	NA	NA	NA	NA	6.70263	5.68259	15.2184
Primary Simulations	(1), Baseline	1	0.2	0.1	0.1	2500	NA	66	PMED	20	1980	NA	NA	NA	NA	NA	NA	NA	6.70263	5.4134	19.2346
Primary Simulations	(1), Baseline	1	0.2	0.1	0.1	2500	NA	67	BSLMM	20	1980	10	9	1	0.45	0.000505051	0.0429164	2.86094e-05	6.70263	5.23526	21.8924
Primary Simulations	(1), Baseline	1	0.2	0.1	0.1	2500	NA	67	HDMA	20	1980	5	5	0	0.25	0	0.108448	2.8283e-06	6.70263	6.0111	10.3172
Primary Simulations	(1), Baseline	1	0.2	0.1	0.1	2500	NA	67	HIMA	20	1980	4	4	0	0.2	0	0.126527	1.44971e-06	6.70263	5.19129	22.5484
Primary Simulations	(1), Baseline	1	0.2	0.1	0.1	2500	NA	67	MedFix	20	1980	3	3	0	0.15	0	0.13016	1.30921e-06	6.70263	5.11426	23.6976
Primary Simulations	(1), Baseline	1	0.2	0.1	0.1	2500	NA	67	P-LASSO	20	1980	5	5	0	0.25	0	0.225237	0	6.70263	3.45309	48.4816
Primary Simulations	(1), Baseline	1	0.2	0.1	0.1	2500	NA	67	One-at-a-time	20	1980	2	2	0	0.1	0	0.233578	0.00599531	6.70263	4.53717	32.3076
Primary Simulations	(1), Baseline	1	0.2	0.1	0.1	2500	NA	67	PCMA	20	1980	NA	NA	NA	NA	NA	NA	NA	6.70263	3.71523	44.5706
Primary Simulations	(1), Baseline	1	0.2	0.1	0.1	2500	NA	67	HILMA	20	1980	NA	NA	NA	NA	NA	NA	NA	6.70263	5.91372	11.7702
Primary Simulations	(1), Baseline	1	0.2	0.1	0.1	2500	NA	67	PMED	20	1980	NA	NA	NA	NA	NA	NA	NA	6.70263	4.5253	32.4846
Primary Simulations	(1), Baseline	1	0.2	0.1	0.1	2500	NA	68	BSLMM	20	1980	6	6	0	0.3	0	0.0436156	3.25326e-05	6.70263	5.57947	16.7569
Primary Simulations	(1), Baseline	1	0.2	0.1	0.1	2500	NA	68	HDMA	20	1980	4	4	0	0.2	0	0.10053	1.07059e-05	6.70263	5.52854	17.5168
Primary Simulations	(1), Baseline	1	0.2	0.1	0.1	2500	NA	68	HIMA	20	1980	4	4	0	0.2	0	0.11472	5.92711e-06	6.70263	5.45008	18.6874
Primary Simulations	(1), Baseline	1	0.2	0.1	0.1	2500	NA	68	MedFix	20	1980	2	2	0	0.1	0	0.143731	3.54762e-06	6.70263	5.66704	15.4504
Primary Simulations	(1), Baseline	1	0.2	0.1	0.1	2500	NA	68	P-LASSO	20	1980	3	3	0	0.15	0	0.441502	0	6.70263	1.55888	76.7423
Primary Simulations	(1), Baseline	1	0.2	0.1	0.1	2500	NA	68	One-at-a-time	20	1980	2	2	0	0.1	0	0.206974	0.00514693	6.70263	11.3896	69.928
Primary Simulations	(1), Baseline	1	0.2	0.1	0.1	2500	NA	68	PCMA	20	1980	NA	NA	NA	NA	NA	NA	NA	6.70263	3.98576	40.5343
Primary Simulations	(1), Baseline	1	0.2	0.1	0.1	2500	NA	68	HILMA	20	1980	NA	NA	NA	NA	NA	NA	NA	6.70263	6.72249	0.296299
Primary Simulations	(1), Baseline	1	0.2	0.1	0.1	2500	NA	68	PMED	20	1980	NA	NA	NA	NA	NA	NA	NA	6.70263	5.34359	20.2761
Primary Simulations	(1), Baseline	1	0.2	0.1	0.1	2500	NA	69	BSLMM	20	1980	14	13	1	0.65	0.000505051	0.0383267	2.26985e-05	6.70263	6.50148	3.00104
Primary Simulations	(1), Baseline	1	0.2	0.1	0.1	2500	NA	69	HDMA	20	1980	7	7	0	0.35	0	0.0509353	9.77294e-06	6.70263	5.79928	13.4775
Primary Simulations	(1), Baseline	1	0.2	0.1	0.1	2500	NA	69	HIMA	20	1980	7	7	0	0.35	0	0.0419295	7.31592e-06	6.70263	5.90633	11.8804
Primary Simulations	(1), Baseline	1	0.2	0.1	0.1	2500	NA	69	MedFix	20	1980	4	4	0	0.2	0	0.0999098	5.85162e-06	6.70263	6.05695	9.63312
Primary Simulations	(1), Baseline	1	0.2	0.1	0.1	2500	NA	69	P-LASSO	20	1980	7	7	0	0.35	0	0.281815	0	6.70263	3.03619	54.7015
Primary Simulations	(1), Baseline	1	0.2	0.1	0.1	2500	NA	69	One-at-a-time	20	1980	11	10	1	0.5	0.000505051	0.0827073	0.00159189	6.70263	4.43933	33.7673
Primary Simulations	(1), Baseline	1	0.2	0.1	0.1	2500	NA	69	PCMA	20	1980	NA	NA	NA	NA	NA	NA	NA	6.70263	3.96817	40.7968
Primary Simulations	(1), Baseline	1	0.2	0.1	0.1	2500	NA	69	HILMA	20	1980	NA	NA	NA	NA	NA	NA	NA	6.70263	6.53477	2.50435
Primary Simulations	(1), Baseline	1	0.2	0.1	0.1	2500	NA	69	PMED	20	1980	NA	NA	NA	NA	NA	NA	NA	6.70263	5.47568	18.3055
Primary Simulations	(1), Baseline	1	0.2	0.1	0.1	2500	NA	70	BSLMM	20	1980	11	10	1	0.5	0.000505051	0.0382255	2.4331e-05	6.70263	4.71588	29.6413
Primary Simulations	(1), Baseline	1	0.2	0.1	0.1	2500	NA	70	HDMA	20	1980	6	6	0	0.3	0	0.0491485	7.28565e-05	6.70263	4.71529	29.6502
Primary Simulations	(1), Baseline	1	0.2	0.1	0.1	2500	NA	70	HIMA	20	1980	7	7	0	0.35	0	0.0497958	6.84639e-06	6.70263	5.14919	23.1765
Primary Simulations	(1), Baseline	1	0.2	0.1	0.1	2500	NA	70	MedFix	20	1980	4	4	0	0.2	0	0.0618942	6.25853e-06	6.70263	5.19881	22.4362
Primary Simulations	(1), Baseline	1	0.2	0.1	0.1	2500	NA	70	P-LASSO	20	1980	3	3	0	0.15	0	0.495022	0	6.70263	1.28237	80.8677
Primary Simulations	(1), Baseline	1	0.2	0.1	0.1	2500	NA	70	One-at-a-time	20	1980	6	6	0	0.3	0	0.0989511	0.00324994	6.70263	6.53012	2.57377
Primary Simulations	(1), Baseline	1	0.2	0.1	0.1	2500	NA	70	PCMA	20	1980	NA	NA	NA	NA	NA	NA	NA	6.70263	4.35301	35.0552
Primary Simulations	(1), Baseline	1	0.2	0.1	0.1	2500	NA	70	HILMA	20	1980	NA	NA	NA	NA	NA	NA	NA	6.70263	6.23903	6.91667
Primary Simulations	(1), Baseline	1	0.2	0.1	0.1	2500	NA	70	PMED	20	1980	NA	NA	NA	NA	NA	NA	NA	6.70263	5.09929	23.9211
Primary Simulations	(1), Baseline	1	0.2	0.1	0.1	2500	NA	71	BSLMM	20	1980	11	10	1	0.5	0.000505051	0.0387351	2.84028e-05	6.70263	5.87373	12.3668
Primary Simulations	(1), Baseline	1	0.2	0.1	0.1	2500	NA	71	HDMA	20	1980	8	8	0	0.4	0	0.035715	7.55786e-06	6.70263	6.91886	3.22602
Primary Simulations	(1), Baseline	1	0.2	0.1	0.1	2500	NA	71	HIMA	20	1980	8	8	0	0.4	0	0.0395175	5.31155e-06	6.70263	6.11722	8.73395
Primary Simulations	(1), Baseline	1	0.2	0.1	0.1	2500	NA	71	MedFix	20	1980	5	5	0	0.25	0	0.0955945	5.29654e-06	6.70263	4.67931	30.1869
Primary Simulations	(1), Baseline	1	0.2	0.1	0.1	2500	NA	71	P-LASSO	20	1980	4	4	0	0.2	0	0.442733	0	6.70263	1.73129	74.1699
Primary Simulations	(1), Baseline	1	0.2	0.1	0.1	2500	NA	71	One-at-a-time	20	1980	5	5	0	0.25	0	0.0621497	0.00144317	6.70263	5.25317	21.6252
Primary Simulations	(1), Baseline	1	0.2	0.1	0.1	2500	NA	71	PCMA	20	1980	NA	NA	NA	NA	NA	NA	NA	6.70263	3.31556	50.5335
Primary Simulations	(1), Baseline	1	0.2	0.1	0.1	2500	NA	71	HILMA	20	1980	NA	NA	NA	NA	NA	NA	NA	6.70263	6.0543	9.67269
Primary Simulations	(1), Baseline	1	0.2	0.1	0.1	2500	NA	71	PMED	20	1980	NA	NA	NA	NA	NA	NA	NA	6.70263	4.44918	33.6204
Primary Simulations	(1), Baseline	1	0.2	0.1	0.1	2500	NA	72	BSLMM	20	1980	6	6	0	0.3	0	0.034814	2.62753e-05	6.70263	5.36207	20.0004
Primary Simulations	(1), Baseline	1	0.2	0.1	0.1	2500	NA	72	HDMA	20	1980	5	5	0	0.25	0	0.0468158	1.10589e-05	6.70263	5.82802	13.0487
Primary Simulations	(1), Baseline	1	0.2	0.1	0.1	2500	NA	72	HIMA	20	1980	5	5	0	0.25	0	0.0584879	5.29518e-06	6.70263	5.56863	16.9186
Primary Simulations	(1), Baseline	1	0.2	0.1	0.1	2500	NA	72	MedFix	20	1980	5	5	0	0.25	0	0.0559548	6.36938e-06	6.70263	5.55434	17.1319
Primary Simulations	(1), Baseline	1	0.2	0.1	0.1	2500	NA	72	P-LASSO	20	1980	5	5	0	0.25	0	0.386497	0	6.70263	2.0316	69.6895
Primary Simulations	(1), Baseline	1	0.2	0.1	0.1	2500	NA	72	One-at-a-time	20	1980	6	6	0	0.3	0	0.164938	0.00316539	6.70263	6.89682	2.89729
Primary Simulations	(1), Baseline	1	0.2	0.1	0.1	2500	NA	72	PCMA	20	1980	NA	NA	NA	NA	NA	NA	NA	6.70263	4.2467	36.6413
Primary Simulations	(1), Baseline	1	0.2	0.1	0.1	2500	NA	72	HILMA	20	1980	NA	NA	NA	NA	NA	NA	NA	6.70263	6.23156	7.02803
Primary Simulations	(1), Baseline	1	0.2	0.1	0.1	2500	NA	72	PMED	20	1980	NA	NA	NA	NA	NA	NA	NA	6.70263	5.89765	12.0099
Primary Simulations	(1), Baseline	1	0.2	0.1	0.1	2500	NA	73	BSLMM	20	1980	13	12	1	0.6	0.000505051	0.0575374	3.0929e-05	6.70263	6.09632	9.04581
Primary Simulations	(1), Baseline	1	0.2	0.1	0.1	2500	NA	73	HDMA	20	1980	10	9	1	0.45	0.000505051	0.0623178	6.79758e-06	6.70263	5.87355	12.3695
Primary Simulations	(1), Baseline	1	0.2	0.1	0.1	2500	NA	73	HIMA	20	1980	10	9	1	0.45	0.000505051	0.0529807	3.234e-06	6.70263	5.48372	18.1855
Primary Simulations	(1), Baseline	1	0.2	0.1	0.1	2500	NA	73	MedFix	20	1980	5	5	0	0.25	0	0.0802373	2.28903e-06	6.70263	4.99409	25.4905
Primary Simulations	(1), Baseline	1	0.2	0.1	0.1	2500	NA	73	P-LASSO	20	1980	7	7	0	0.35	0	0.336275	0	6.70263	2.65235	60.4283
Primary Simulations	(1), Baseline	1	0.2	0.1	0.1	2500	NA	73	One-at-a-time	20	1980	8	8	0	0.4	0	0.122436	0.00323046	6.70263	11.1529	66.3961
Primary Simulations	(1), Baseline	1	0.2	0.1	0.1	2500	NA	73	PCMA	20	1980	NA	NA	NA	NA	NA	NA	NA	6.70263	3.88915	41.9757
Primary Simulations	(1), Baseline	1	0.2	0.1	0.1	2500	NA	73	HILMA	20	1980	NA	NA	NA	NA	NA	NA	NA	6.70263	5.71603	14.7196
Primary Simulations	(1), Baseline	1	0.2	0.1	0.1	2500	NA	73	PMED	20	1980	NA	NA	NA	NA	NA	NA	NA	6.70263	5.12647	23.5155
Primary Simulations	(1), Baseline	1	0.2	0.1	0.1	2500	NA	74	BSLMM	20	1980	12	11	1	0.55	0.000505051	0.0329459	2.52541e-05	6.70263	7.23419	7.93063
Primary Simulations	(1), Baseline	1	0.2	0.1	0.1	2500	NA	74	HDMA	20	1980	10	9	1	0.45	0.000505051	0.0343594	6.30547e-06	6.70263	7.42182	10.7301
Primary Simulations	(1), Baseline	1	0.2	0.1	0.1	2500	NA	74	HIMA	20	1980	10	9	1	0.45	0.000505051	0.0424984	2.57029e-06	6.70263	6.73443	0.474519
Primary Simulations	(1), Baseline	1	0.2	0.1	0.1	2500	NA	74	MedFix	20	1980	5	5	0	0.25	0	0.0753642	1.72107e-06	6.70263	5.54459	17.2774
Primary Simulations	(1), Baseline	1	0.2	0.1	0.1	2500	NA	74	P-LASSO	20	1980	8	8	0	0.4	0	0.216881	0	6.70263	4.10216	38.7977
Primary Simulations	(1), Baseline	1	0.2	0.1	0.1	2500	NA	74	One-at-a-time	20	1980	11	10	1	0.5	0.000505051	0.0658642	0.00108631	6.70263	8.21272	22.5299
Primary Simulations	(1), Baseline	1	0.2	0.1	0.1	2500	NA	74	PCMA	20	1980	NA	NA	NA	NA	NA	NA	NA	6.70263	4.86742	27.3803
Primary Simulations	(1), Baseline	1	0.2	0.1	0.1	2500	NA	74	HILMA	20	1980	NA	NA	NA	NA	NA	NA	NA	6.70263	6.76736	0.965726
Primary Simulations	(1), Baseline	1	0.2	0.1	0.1	2500	NA	74	PMED	20	1980	NA	NA	NA	NA	NA	NA	NA	6.70263	6.76287	0.89882
Primary Simulations	(1), Baseline	1	0.2	0.1	0.1	2500	NA	75	BSLMM	20	1980	6	6	0	0.3	0	0.0413169	4.52995e-05	6.70263	6.16489	8.02282
Primary Simulations	(1), Baseline	1	0.2	0.1	0.1	2500	NA	75	HDMA	20	1980	4	4	0	0.2	0	0.0868178	0.00012254	6.70263	5.73694	14.4076
Primary Simulations	(1), Baseline	1	0.2	0.1	0.1	2500	NA	75	HIMA	20	1980	4	4	0	0.2	0	0.0923309	2.23095e-06	6.70263	6.45716	3.66223
Primary Simulations	(1), Baseline	1	0.2	0.1	0.1	2500	NA	75	MedFix	20	1980	4	4	0	0.2	0	0.0964411	2.55132e-06	6.70263	6.27646	6.35816
Primary Simulations	(1), Baseline	1	0.2	0.1	0.1	2500	NA	75	P-LASSO	20	1980	0	0	0	0	0	0.763117	0	6.70263	0	100
Primary Simulations	(1), Baseline	1	0.2	0.1	0.1	2500	NA	75	One-at-a-time	20	1980	3	3	0	0.15	0	0.102795	0.00751598	6.70263	0.775106	88.4358
Primary Simulations	(1), Baseline	1	0.2	0.1	0.1	2500	NA	75	PCMA	20	1980	NA	NA	NA	NA	NA	NA	NA	6.70263	3.57262	46.6983
Primary Simulations	(1), Baseline	1	0.2	0.1	0.1	2500	NA	75	HILMA	20	1980	NA	NA	NA	NA	NA	NA	NA	6.70263	6.84972	2.19455
Primary Simulations	(1), Baseline	1	0.2	0.1	0.1	2500	NA	75	PMED	20	1980	NA	NA	NA	NA	NA	NA	NA	6.70263	5.85757	12.6079
Primary Simulations	(1), Baseline	1	0.2	0.1	0.1	2500	NA	76	BSLMM	20	1980	8	8	0	0.4	0	0.0522358	2.11907e-05	6.70263	5.24858	21.6937
Primary Simulations	(1), Baseline	1	0.2	0.1	0.1	2500	NA	76	HDMA	20	1980	8	8	0	0.4	0	0.0392395	1.43874e-05	6.70263	5.68856	15.1295
Primary Simulations	(1), Baseline	1	0.2	0.1	0.1	2500	NA	76	HIMA	20	1980	7	7	0	0.35	0	0.0560191	1.16084e-05	6.70263	4.9858	25.6142
Primary Simulations	(1), Baseline	1	0.2	0.1	0.1	2500	NA	76	MedFix	20	1980	4	4	0	0.2	0	0.0853902	8.09899e-06	6.70263	4.72363	29.5258
Primary Simulations	(1), Baseline	1	0.2	0.1	0.1	2500	NA	76	P-LASSO	20	1980	3	3	0	0.15	0	0.341353	0	6.70263	2.23567	66.6449
Primary Simulations	(1), Baseline	1	0.2	0.1	0.1	2500	NA	76	One-at-a-time	20	1980	6	6	0	0.3	0	0.0680002	0.00281659	6.70263	6.96325	3.88841
Primary Simulations	(1), Baseline	1	0.2	0.1	0.1	2500	NA	76	PCMA	20	1980	NA	NA	NA	NA	NA	NA	NA	6.70263	4.5536	32.0625
Primary Simulations	(1), Baseline	1	0.2	0.1	0.1	2500	NA	76	HILMA	20	1980	NA	NA	NA	NA	NA	NA	NA	6.70263	5.80325	13.4183
Primary Simulations	(1), Baseline	1	0.2	0.1	0.1	2500	NA	76	PMED	20	1980	NA	NA	NA	NA	NA	NA	NA	6.70263	4.62351	31.0195
Primary Simulations	(1), Baseline	1	0.2	0.1	0.1	2500	NA	77	BSLMM	20	1980	10	9	1	0.45	0.000505051	0.0357414	3.10349e-05	6.70263	6.1444	8.32845
Primary Simulations	(1), Baseline	1	0.2	0.1	0.1	2500	NA	77	HDMA	20	1980	4	4	0	0.2	0	0.0990518	3.92706e-06	6.70263	4.55033	32.1113
Primary Simulations	(1), Baseline	1	0.2	0.1	0.1	2500	NA	77	HIMA	20	1980	4	4	0	0.2	0	0.101186	3.08383e-06	6.70263	4.31934	35.5574
Primary Simulations	(1), Baseline	1	0.2	0.1	0.1	2500	NA	77	MedFix	20	1980	4	4	0	0.2	0	0.101399	2.70788e-06	6.70263	4.11298	38.6363
Primary Simulations	(1), Baseline	1	0.2	0.1	0.1	2500	NA	77	P-LASSO	20	1980	0	0	0	0	0	0.763117	0	6.70263	0	100
Primary Simulations	(1), Baseline	1	0.2	0.1	0.1	2500	NA	77	One-at-a-time	20	1980	3	3	0	0.15	0	0.107316	0.00653435	6.70263	6.16321	8.0478
Primary Simulations	(1), Baseline	1	0.2	0.1	0.1	2500	NA	77	PCMA	20	1980	NA	NA	NA	NA	NA	NA	NA	6.70263	5.06537	24.4271
Primary Simulations	(1), Baseline	1	0.2	0.1	0.1	2500	NA	77	HILMA	20	1980	NA	NA	NA	NA	NA	NA	NA	6.70263	5.92803	11.5566
Primary Simulations	(1), Baseline	1	0.2	0.1	0.1	2500	NA	77	PMED	20	1980	NA	NA	NA	NA	NA	NA	NA	6.70263	4.53359	32.361
Primary Simulations	(1), Baseline	1	0.2	0.1	0.1	2500	NA	78	BSLMM	20	1980	8	8	0	0.4	0	0.0413968	2.47208e-05	6.70263	5.84067	12.86
Primary Simulations	(1), Baseline	1	0.2	0.1	0.1	2500	NA	78	HDMA	20	1980	5	5	0	0.25	0	0.0770963	3.86116e-06	6.70263	6.62902	1.09824
Primary Simulations	(1), Baseline	1	0.2	0.1	0.1	2500	NA	78	HIMA	20	1980	5	5	0	0.25	0	0.0962994	2.21268e-06	6.70263	5.81304	13.2722
Primary Simulations	(1), Baseline	1	0.2	0.1	0.1	2500	NA	78	MedFix	20	1980	4	4	0	0.2	0	0.0924849	2.26777e-06	6.70263	6.06526	9.50916
Primary Simulations	(1), Baseline	1	0.2	0.1	0.1	2500	NA	78	P-LASSO	20	1980	6	6	0	0.3	0	0.211097	0	6.70263	3.64904	45.5581
Primary Simulations	(1), Baseline	1	0.2	0.1	0.1	2500	NA	78	One-at-a-time	20	1980	5	5	0	0.25	0	0.196646	0.00605938	6.70263	4.38445	34.5862
Primary Simulations	(1), Baseline	1	0.2	0.1	0.1	2500	NA	78	PCMA	20	1980	NA	NA	NA	NA	NA	NA	NA	6.70263	3.06206	54.3155
Primary Simulations	(1), Baseline	1	0.2	0.1	0.1	2500	NA	78	HILMA	20	1980	NA	NA	NA	NA	NA	NA	NA	6.70263	6.4961	3.08122
Primary Simulations	(1), Baseline	1	0.2	0.1	0.1	2500	NA	78	PMED	20	1980	NA	NA	NA	NA	NA	NA	NA	6.70263	5.67329	15.3572
Primary Simulations	(1), Baseline	1	0.2	0.1	0.1	2500	NA	79	BSLMM	20	1980	7	7	0	0.35	0	0.0306966	3.57222e-05	6.70263	6.43753	3.95513
Primary Simulations	(1), Baseline	1	0.2	0.1	0.1	2500	NA	79	HDMA	20	1980	10	9	1	0.45	0.000505051	0.082734	1.15657e-05	6.70263	6.6283	1.10889
Primary Simulations	(1), Baseline	1	0.2	0.1	0.1	2500	NA	79	HIMA	20	1980	8	8	0	0.4	0	0.0738089	7.36027e-06	6.70263	6.08986	9.14224
Primary Simulations	(1), Baseline	1	0.2	0.1	0.1	2500	NA	79	MedFix	20	1980	5	5	0	0.25	0	0.0857138	5.77195e-06	6.70263	5.382	19.7031
Primary Simulations	(1), Baseline	1	0.2	0.1	0.1	2500	NA	79	P-LASSO	20	1980	6	6	0	0.3	0	0.400379	0	6.70263	1.93211	71.1738
Primary Simulations	(1), Baseline	1	0.2	0.1	0.1	2500	NA	79	One-at-a-time	20	1980	5	5	0	0.25	0	0.0767691	0.00241603	6.70263	0.302051	95.4935
Primary Simulations	(1), Baseline	1	0.2	0.1	0.1	2500	NA	79	PCMA	20	1980	NA	NA	NA	NA	NA	NA	NA	6.70263	4.13413	38.3207
Primary Simulations	(1), Baseline	1	0.2	0.1	0.1	2500	NA	79	HILMA	20	1980	NA	NA	NA	NA	NA	NA	NA	6.70263	6.76843	0.981785
Primary Simulations	(1), Baseline	1	0.2	0.1	0.1	2500	NA	79	PMED	20	1980	NA	NA	NA	NA	NA	NA	NA	6.70263	4.97765	25.7359
Primary Simulations	(1), Baseline	1	0.2	0.1	0.1	2500	NA	80	BSLMM	20	1980	11	10	1	0.5	0.000505051	0.036327	2.7825e-05	6.70263	6.40456	4.44697
Primary Simulations	(1), Baseline	1	0.2	0.1	0.1	2500	NA	80	HDMA	20	1980	10	9	1	0.45	0.000505051	0.0364389	1.51755e-05	6.70263	7.17899	7.10712
Primary Simulations	(1), Baseline	1	0.2	0.1	0.1	2500	NA	80	HIMA	20	1980	7	7	0	0.35	0	0.0488278	9.02081e-06	6.70263	6.22721	7.09307
Primary Simulations	(1), Baseline	1	0.2	0.1	0.1	2500	NA	80	MedFix	20	1980	5	5	0	0.25	0	0.0575157	6.53589e-06	6.70263	5.81188	13.2895
Primary Simulations	(1), Baseline	1	0.2	0.1	0.1	2500	NA	80	P-LASSO	20	1980	7	7	0	0.35	0	0.299861	0	6.70263	2.80856	58.0976
Primary Simulations	(1), Baseline	1	0.2	0.1	0.1	2500	NA	80	One-at-a-time	20	1980	6	6	0	0.3	0	0.0653794	0.00177636	6.70263	9.7004	44.7254
Primary Simulations	(1), Baseline	1	0.2	0.1	0.1	2500	NA	80	PCMA	20	1980	NA	NA	NA	NA	NA	NA	NA	6.70263	2.89082	56.8703
Primary Simulations	(1), Baseline	1	0.2	0.1	0.1	2500	NA	80	HILMA	20	1980	NA	NA	NA	NA	NA	NA	NA	6.70263	6.24397	6.843
Primary Simulations	(1), Baseline	1	0.2	0.1	0.1	2500	NA	80	PMED	20	1980	NA	NA	NA	NA	NA	NA	NA	6.70263	6.35014	5.25892
Primary Simulations	(1), Baseline	1	0.2	0.1	0.1	2500	NA	81	BSLMM	20	1980	10	9	1	0.45	0.000505051	0.0491461	2.2375e-05	6.70263	7.60991	13.5362
Primary Simulations	(1), Baseline	1	0.2	0.1	0.1	2500	NA	81	HDMA	20	1980	6	6	0	0.3	0	0.0581119	9.79286e-06	6.70263	8.12751	21.2586
Primary Simulations	(1), Baseline	1	0.2	0.1	0.1	2500	NA	81	HIMA	20	1980	5	5	0	0.25	0	0.0759507	4.2467e-06	6.70263	7.23828	7.99175
Primary Simulations	(1), Baseline	1	0.2	0.1	0.1	2500	NA	81	MedFix	20	1980	4	4	0	0.2	0	0.0892976	1.29653e-06	6.70263	6.40612	4.4237
Primary Simulations	(1), Baseline	1	0.2	0.1	0.1	2500	NA	81	P-LASSO	20	1980	7	7	0	0.35	0	0.229896	0	6.70263	3.53434	47.2694
Primary Simulations	(1), Baseline	1	0.2	0.1	0.1	2500	NA	81	One-at-a-time	20	1980	6	6	0	0.3	0	0.105469	0.00155116	6.70263	12.6192	88.2723
Primary Simulations	(1), Baseline	1	0.2	0.1	0.1	2500	NA	81	PCMA	20	1980	NA	NA	NA	NA	NA	NA	NA	6.70263	6.01084	10.3211
Primary Simulations	(1), Baseline	1	0.2	0.1	0.1	2500	NA	81	HILMA	20	1980	NA	NA	NA	NA	NA	NA	NA	6.70263	6.90102	2.95987
Primary Simulations	(1), Baseline	1	0.2	0.1	0.1	2500	NA	81	PMED	20	1980	NA	NA	NA	NA	NA	NA	NA	6.70263	7.65473	14.205
Primary Simulations	(1), Baseline	1	0.2	0.1	0.1	2500	NA	82	BSLMM	20	1980	12	11	1	0.55	0.000505051	0.0304475	2.70851e-05	6.70263	5.60756	16.3379
Primary Simulations	(1), Baseline	1	0.2	0.1	0.1	2500	NA	82	HDMA	20	1980	10	9	1	0.45	0.000505051	0.0275507	4.85588e-05	6.70263	6.12869	8.56281
Primary Simulations	(1), Baseline	1	0.2	0.1	0.1	2500	NA	82	HIMA	20	1980	10	9	1	0.45	0.000505051	0.0350061	7.15873e-06	6.70263	5.47135	18.37
Primary Simulations	(1), Baseline	1	0.2	0.1	0.1	2500	NA	82	MedFix	20	1980	4	4	0	0.2	0	0.0801498	3.58749e-06	6.70263	4.79309	28.4894
Primary Simulations	(1), Baseline	1	0.2	0.1	0.1	2500	NA	82	P-LASSO	20	1980	7	7	0	0.35	0	0.326548	0	6.70263	2.52715	62.2961
Primary Simulations	(1), Baseline	1	0.2	0.1	0.1	2500	NA	82	One-at-a-time	20	1980	10	9	1	0.45	0.000505051	0.0455564	0.0013434	6.70263	4.01727	40.0642
Primary Simulations	(1), Baseline	1	0.2	0.1	0.1	2500	NA	82	PCMA	20	1980	NA	NA	NA	NA	NA	NA	NA	6.70263	2.91849	56.4575
Primary Simulations	(1), Baseline	1	0.2	0.1	0.1	2500	NA	82	HILMA	20	1980	NA	NA	NA	NA	NA	NA	NA	6.70263	5.86457	12.5034
Primary Simulations	(1), Baseline	1	0.2	0.1	0.1	2500	NA	82	PMED	20	1980	NA	NA	NA	NA	NA	NA	NA	6.70263	4.52559	32.4804
Primary Simulations	(1), Baseline	1	0.2	0.1	0.1	2500	NA	83	BSLMM	20	1980	10	9	1	0.45	0.000505051	0.0618372	3.30862e-05	6.70263	6.74617	0.649584
Primary Simulations	(1), Baseline	1	0.2	0.1	0.1	2500	NA	83	HDMA	20	1980	5	5	0	0.25	0	0.0465109	7.98154e-05	6.70263	6.66665	0.536752
Primary Simulations	(1), Baseline	1	0.2	0.1	0.1	2500	NA	83	HIMA	20	1980	4	4	0	0.2	0	0.0983645	5.8546e-06	6.70263	6.73149	0.430547
Primary Simulations	(1), Baseline	1	0.2	0.1	0.1	2500	NA	83	MedFix	20	1980	3	3	0	0.15	0	0.122117	4.87408e-06	6.70263	6.33714	5.45295
Primary Simulations	(1), Baseline	1	0.2	0.1	0.1	2500	NA	83	P-LASSO	20	1980	7	7	0	0.35	0	0.212599	0	6.70263	3.53661	47.2354
Primary Simulations	(1), Baseline	1	0.2	0.1	0.1	2500	NA	83	One-at-a-time	20	1980	6	6	0	0.3	0	0.0620886	0.0026924	6.70263	1.84513	72.4715
Primary Simulations	(1), Baseline	1	0.2	0.1	0.1	2500	NA	83	PCMA	20	1980	NA	NA	NA	NA	NA	NA	NA	6.70263	3.7975	43.3431
Primary Simulations	(1), Baseline	1	0.2	0.1	0.1	2500	NA	83	HILMA	20	1980	NA	NA	NA	NA	NA	NA	NA	6.70263	6.5602	2.12493
Primary Simulations	(1), Baseline	1	0.2	0.1	0.1	2500	NA	83	PMED	20	1980	NA	NA	NA	NA	NA	NA	NA	6.70263	6.53507	2.49985
Primary Simulations	(1), Baseline	1	0.2	0.1	0.1	2500	NA	84	BSLMM	20	1980	8	8	0	0.4	0	0.0430428	3.36167e-05	6.70263	4.58595	31.5798
Primary Simulations	(1), Baseline	1	0.2	0.1	0.1	2500	NA	84	HDMA	20	1980	7	7	0	0.35	0	0.0331361	0.000118415	6.70263	4.80028	28.3822
Primary Simulations	(1), Baseline	1	0.2	0.1	0.1	2500	NA	84	HIMA	20	1980	5	5	0	0.25	0	0.077403	1.36832e-05	6.70263	4.76211	28.9516
Primary Simulations	(1), Baseline	1	0.2	0.1	0.1	2500	NA	84	MedFix	20	1980	3	3	0	0.15	0	0.108997	1.29313e-05	6.70263	4.25425	36.5286
Primary Simulations	(1), Baseline	1	0.2	0.1	0.1	2500	NA	84	P-LASSO	20	1980	5	5	0	0.25	0	0.305329	0	6.70263	2.63733	60.6523
Primary Simulations	(1), Baseline	1	0.2	0.1	0.1	2500	NA	84	One-at-a-time	20	1980	4	4	0	0.2	0	0.0678344	0.00317437	6.70263	3.6479	45.5751
Primary Simulations	(1), Baseline	1	0.2	0.1	0.1	2500	NA	84	PCMA	20	1980	NA	NA	NA	NA	NA	NA	NA	6.70263	2.99228	55.3566
Primary Simulations	(1), Baseline	1	0.2	0.1	0.1	2500	NA	84	HILMA	20	1980	NA	NA	NA	NA	NA	NA	NA	6.70263	5.47814	18.2688
Primary Simulations	(1), Baseline	1	0.2	0.1	0.1	2500	NA	84	PMED	20	1980	NA	NA	NA	NA	NA	NA	NA	6.70263	4.53802	32.2948
Primary Simulations	(1), Baseline	1	0.2	0.1	0.1	2500	NA	85	BSLMM	20	1980	7	7	0	0.35	0	0.0490695	3.79341e-05	6.70263	4.76898	28.8491
Primary Simulations	(1), Baseline	1	0.2	0.1	0.1	2500	NA	85	HDMA	20	1980	5	5	0	0.25	0	0.0712896	0.000100547	6.70263	4.47153	33.287
Primary Simulations	(1), Baseline	1	0.2	0.1	0.1	2500	NA	85	HIMA	20	1980	5	5	0	0.25	0	0.065412	1.06976e-05	6.70263	4.8018	28.3594
Primary Simulations	(1), Baseline	1	0.2	0.1	0.1	2500	NA	85	MedFix	20	1980	4	4	0	0.2	0	0.0854709	2.58956e-06	6.70263	4.56928	31.8286
Primary Simulations	(1), Baseline	1	0.2	0.1	0.1	2500	NA	85	P-LASSO	20	1980	5	5	0	0.25	0	0.351788	0	6.70263	2.43229	63.7114
Primary Simulations	(1), Baseline	1	0.2	0.1	0.1	2500	NA	85	One-at-a-time	20	1980	5	5	0	0.25	0	0.0574336	0.00177477	6.70263	3.35887	49.8873
Primary Simulations	(1), Baseline	1	0.2	0.1	0.1	2500	NA	85	PCMA	20	1980	NA	NA	NA	NA	NA	NA	NA	6.70263	1.15622	82.7497
Primary Simulations	(1), Baseline	1	0.2	0.1	0.1	2500	NA	85	HILMA	20	1980	NA	NA	NA	NA	NA	NA	NA	6.70263	5.4336	18.9333
Primary Simulations	(1), Baseline	1	0.2	0.1	0.1	2500	NA	85	PMED	20	1980	NA	NA	NA	NA	NA	NA	NA	6.70263	5.22948	21.9786
Primary Simulations	(1), Baseline	1	0.2	0.1	0.1	2500	NA	86	BSLMM	20	1980	11	10	1	0.5	0.000505051	0.0492377	3.03955e-05	6.70263	5.7506	14.2038
Primary Simulations	(1), Baseline	1	0.2	0.1	0.1	2500	NA	86	HDMA	20	1980	7	7	0	0.35	0	0.0507336	1.16504e-05	6.70263	5.77605	13.8241
Primary Simulations	(1), Baseline	1	0.2	0.1	0.1	2500	NA	86	HIMA	20	1980	7	7	0	0.35	0	0.0769442	7.95039e-06	6.70263	6.21815	7.22823
Primary Simulations	(1), Baseline	1	0.2	0.1	0.1	2500	NA	86	MedFix	20	1980	3	3	0	0.15	0	0.112503	3.7644e-06	6.70263	5.86287	12.5288
Primary Simulations	(1), Baseline	1	0.2	0.1	0.1	2500	NA	86	P-LASSO	20	1980	5	5	0	0.25	0	0.29909	0	6.70263	2.81233	58.0414
Primary Simulations	(1), Baseline	1	0.2	0.1	0.1	2500	NA	86	One-at-a-time	20	1980	8	8	0	0.4	0	0.0613028	0.00161504	6.70263	5.71522	14.7317
Primary Simulations	(1), Baseline	1	0.2	0.1	0.1	2500	NA	86	PCMA	20	1980	NA	NA	NA	NA	NA	NA	NA	6.70263	4.97555	25.7672
Primary Simulations	(1), Baseline	1	0.2	0.1	0.1	2500	NA	86	HILMA	20	1980	NA	NA	NA	NA	NA	NA	NA	6.70263	6.29962	6.01267
Primary Simulations	(1), Baseline	1	0.2	0.1	0.1	2500	NA	86	PMED	20	1980	NA	NA	NA	NA	NA	NA	NA	6.70263	6.38259	4.7748
Primary Simulations	(1), Baseline	1	0.2	0.1	0.1	2500	NA	87	BSLMM	20	1980	7	7	0	0.35	0	0.0717941	2.29601e-05	6.70263	5.04844	24.6797
Primary Simulations	(1), Baseline	1	0.2	0.1	0.1	2500	NA	87	HDMA	20	1980	4	4	0	0.2	0	0.10701	7.68159e-05	6.70263	5.27643	21.2782
Primary Simulations	(1), Baseline	1	0.2	0.1	0.1	2500	NA	87	HIMA	20	1980	4	4	0	0.2	0	0.106983	2.60933e-06	6.70263	4.92238	26.5604
Primary Simulations	(1), Baseline	1	0.2	0.1	0.1	2500	NA	87	MedFix	20	1980	4	4	0	0.2	0	0.106151	2.13655e-06	6.70263	5.01173	25.2274
Primary Simulations	(1), Baseline	1	0.2	0.1	0.1	2500	NA	87	P-LASSO	20	1980	3	3	0	0.15	0	0.267591	0	6.70263	2.94471	56.0663
Primary Simulations	(1), Baseline	1	0.2	0.1	0.1	2500	NA	87	One-at-a-time	20	1980	4	4	0	0.2	0	0.164811	0.00565656	6.70263	7.24974	8.1626
Primary Simulations	(1), Baseline	1	0.2	0.1	0.1	2500	NA	87	PCMA	20	1980	NA	NA	NA	NA	NA	NA	NA	6.70263	2.47968	63.0044
Primary Simulations	(1), Baseline	1	0.2	0.1	0.1	2500	NA	87	HILMA	20	1980	NA	NA	NA	NA	NA	NA	NA	6.70263	5.16155	22.9922
Primary Simulations	(1), Baseline	1	0.2	0.1	0.1	2500	NA	87	PMED	20	1980	NA	NA	NA	NA	NA	NA	NA	6.70263	5.11292	23.7177
Primary Simulations	(1), Baseline	1	0.2	0.1	0.1	2500	NA	88	BSLMM	20	1980	12	11	1	0.55	0.000505051	0.0516302	1.96204e-05	6.70263	5.63058	15.9944
Primary Simulations	(1), Baseline	1	0.2	0.1	0.1	2500	NA	88	HDMA	20	1980	5	5	0	0.25	0	0.0771432	7.57827e-06	6.70263	4.7237	29.5246
Primary Simulations	(1), Baseline	1	0.2	0.1	0.1	2500	NA	88	HIMA	20	1980	4	4	0	0.2	0	0.0953229	4.52426e-06	6.70263	5.27365	21.3196
Primary Simulations	(1), Baseline	1	0.2	0.1	0.1	2500	NA	88	MedFix	20	1980	4	4	0	0.2	0	0.0893965	5.39782e-06	6.70263	5.36509	19.9554
Primary Simulations	(1), Baseline	1	0.2	0.1	0.1	2500	NA	88	P-LASSO	20	1980	2	2	0	0.1	0	0.433957	0	6.70263	1.5595	76.733
Primary Simulations	(1), Baseline	1	0.2	0.1	0.1	2500	NA	88	One-at-a-time	20	1980	2	2	0	0.1	0	0.0832333	0.00466718	6.70263	18.4862	175.805
Primary Simulations	(1), Baseline	1	0.2	0.1	0.1	2500	NA	88	PCMA	20	1980	NA	NA	NA	NA	NA	NA	NA	6.70263	4.21768	37.0743
Primary Simulations	(1), Baseline	1	0.2	0.1	0.1	2500	NA	88	HILMA	20	1980	NA	NA	NA	NA	NA	NA	NA	6.70263	6.04646	9.78965
Primary Simulations	(1), Baseline	1	0.2	0.1	0.1	2500	NA	88	PMED	20	1980	NA	NA	NA	NA	NA	NA	NA	6.70263	5.16906	22.8801
Primary Simulations	(1), Baseline	1	0.2	0.1	0.1	2500	NA	89	BSLMM	20	1980	11	10	1	0.5	0.000505051	0.0278939	2.70093e-05	6.70263	6.41191	4.33735
Primary Simulations	(1), Baseline	1	0.2	0.1	0.1	2500	NA	89	HDMA	20	1980	6	6	0	0.3	0	0.0354081	0.000115105	6.70263	6.79984	1.45035
Primary Simulations	(1), Baseline	1	0.2	0.1	0.1	2500	NA	89	HIMA	20	1980	6	6	0	0.3	0	0.0467879	9.17262e-06	6.70263	6.09491	9.06691
Primary Simulations	(1), Baseline	1	0.2	0.1	0.1	2500	NA	89	MedFix	20	1980	5	5	0	0.25	0	0.0536135	8.95563e-06	6.70263	5.72124	14.6419
Primary Simulations	(1), Baseline	1	0.2	0.1	0.1	2500	NA	89	P-LASSO	20	1980	7	7	0	0.35	0	0.247184	0	6.70263	3.38245	49.5355
Primary Simulations	(1), Baseline	1	0.2	0.1	0.1	2500	NA	89	One-at-a-time	20	1980	10	9	1	0.45	0.000505051	0.0291665	0.00179727	6.70263	13.4102	100.074
Primary Simulations	(1), Baseline	1	0.2	0.1	0.1	2500	NA	89	PCMA	20	1980	NA	NA	NA	NA	NA	NA	NA	6.70263	4.50914	32.7257
Primary Simulations	(1), Baseline	1	0.2	0.1	0.1	2500	NA	89	HILMA	20	1980	NA	NA	NA	NA	NA	NA	NA	6.70263	7.05063	5.19207
Primary Simulations	(1), Baseline	1	0.2	0.1	0.1	2500	NA	89	PMED	20	1980	NA	NA	NA	NA	NA	NA	NA	6.70263	5.68551	15.1749
Primary Simulations	(1), Baseline	1	0.2	0.1	0.1	2500	NA	90	BSLMM	20	1980	10	9	1	0.45	0.000505051	0.0377976	2.73715e-05	6.70263	5.32983	20.4815
Primary Simulations	(1), Baseline	1	0.2	0.1	0.1	2500	NA	90	HDMA	20	1980	10	9	1	0.45	0.000505051	0.0440731	1.04688e-05	6.70263	5.54798	17.2268
Primary Simulations	(1), Baseline	1	0.2	0.1	0.1	2500	NA	90	HIMA	20	1980	8	8	0	0.4	0	0.0478395	7.08203e-06	6.70263	5.48264	18.2016
Primary Simulations	(1), Baseline	1	0.2	0.1	0.1	2500	NA	90	MedFix	20	1980	3	3	0	0.15	0	0.0907022	4.50463e-06	6.70263	4.53723	32.3067
Primary Simulations	(1), Baseline	1	0.2	0.1	0.1	2500	NA	90	P-LASSO	20	1980	6	6	0	0.3	0	0.236244	0	6.70263	3.45165	48.503
Primary Simulations	(1), Baseline	1	0.2	0.1	0.1	2500	NA	90	One-at-a-time	20	1980	12	11	1	0.55	0.000505051	0.0862627	0.00189798	6.70263	4.26036	36.4374
Primary Simulations	(1), Baseline	1	0.2	0.1	0.1	2500	NA	90	PCMA	20	1980	NA	NA	NA	NA	NA	NA	NA	6.70263	2.95123	55.9691
Primary Simulations	(1), Baseline	1	0.2	0.1	0.1	2500	NA	90	HILMA	20	1980	NA	NA	NA	NA	NA	NA	NA	6.70263	6.20137	7.47854
Primary Simulations	(1), Baseline	1	0.2	0.1	0.1	2500	NA	90	PMED	20	1980	NA	NA	NA	NA	NA	NA	NA	6.70263	5.6523	15.6704
Primary Simulations	(1), Baseline	1	0.2	0.1	0.1	2500	NA	91	BSLMM	20	1980	14	13	1	0.65	0.000505051	0.0479408	2.38021e-05	6.70263	5.12347	23.5603
Primary Simulations	(1), Baseline	1	0.2	0.1	0.1	2500	NA	91	HDMA	20	1980	3	3	0	0.15	0	0.118161	9.2308e-05	6.70263	4.2812	36.1266
Primary Simulations	(1), Baseline	1	0.2	0.1	0.1	2500	NA	91	HIMA	20	1980	3	3	0	0.15	0	0.136753	2.18139e-06	6.70263	4.77483	28.7618
Primary Simulations	(1), Baseline	1	0.2	0.1	0.1	2500	NA	91	MedFix	20	1980	2	2	0	0.1	0	0.151146	2.81093e-06	6.70263	5.0005	25.395
Primary Simulations	(1), Baseline	1	0.2	0.1	0.1	2500	NA	91	P-LASSO	20	1980	3	3	0	0.15	0	0.236164	0	6.70263	3.15674	52.9029
Primary Simulations	(1), Baseline	1	0.2	0.1	0.1	2500	NA	91	One-at-a-time	20	1980	3	3	0	0.15	0	0.148839	0.00606438	6.70263	-2.29162	134.19
Primary Simulations	(1), Baseline	1	0.2	0.1	0.1	2500	NA	91	PCMA	20	1980	NA	NA	NA	NA	NA	NA	NA	6.70263	2.99224	55.3572
Primary Simulations	(1), Baseline	1	0.2	0.1	0.1	2500	NA	91	HILMA	20	1980	NA	NA	NA	NA	NA	NA	NA	6.70263	5.71677	14.7085
Primary Simulations	(1), Baseline	1	0.2	0.1	0.1	2500	NA	91	PMED	20	1980	NA	NA	NA	NA	NA	NA	NA	6.70263	4.42498	33.9814
Primary Simulations	(1), Baseline	1	0.2	0.1	0.1	2500	NA	92	BSLMM	20	1980	12	11	1	0.55	0.000505051	0.0248918	2.37697e-05	6.70263	7.51591	12.1338
Primary Simulations	(1), Baseline	1	0.2	0.1	0.1	2500	NA	92	HDMA	20	1980	10	9	1	0.45	0.000505051	0.0248733	8.13179e-06	6.70263	7.67931	14.5717
Primary Simulations	(1), Baseline	1	0.2	0.1	0.1	2500	NA	92	HIMA	20	1980	8	8	0	0.4	0	0.0555224	2.36034e-06	6.70263	7.27804	8.58495
Primary Simulations	(1), Baseline	1	0.2	0.1	0.1	2500	NA	92	MedFix	20	1980	3	3	0	0.15	0	0.10784	1.24408e-06	6.70263	6.42822	4.09402
Primary Simulations	(1), Baseline	1	0.2	0.1	0.1	2500	NA	92	P-LASSO	20	1980	7	7	0	0.35	0	0.333907	0	6.70263	2.53117	62.2361
Primary Simulations	(1), Baseline	1	0.2	0.1	0.1	2500	NA	92	One-at-a-time	20	1980	5	5	0	0.25	0	0.0588983	0.00143224	6.70263	9.2754	38.3845
Primary Simulations	(1), Baseline	1	0.2	0.1	0.1	2500	NA	92	PCMA	20	1980	NA	NA	NA	NA	NA	NA	NA	6.70263	4.49788	32.8937
Primary Simulations	(1), Baseline	1	0.2	0.1	0.1	2500	NA	92	HILMA	20	1980	NA	NA	NA	NA	NA	NA	NA	6.70263	6.88708	2.75189
Primary Simulations	(1), Baseline	1	0.2	0.1	0.1	2500	NA	92	PMED	20	1980	NA	NA	NA	NA	NA	NA	NA	6.70263	6.09229	9.10594
Primary Simulations	(1), Baseline	1	0.2	0.1	0.1	2500	NA	93	BSLMM	20	1980	12	11	1	0.55	0.000505051	0.0523483	3.22962e-05	6.70263	4.95943	26.0077
Primary Simulations	(1), Baseline	1	0.2	0.1	0.1	2500	NA	93	HDMA	20	1980	10	9	1	0.45	0.000505051	0.0616822	6.3935e-06	6.70263	4.59192	31.4907
Primary Simulations	(1), Baseline	1	0.2	0.1	0.1	2500	NA	93	HIMA	20	1980	6	6	0	0.3	0	0.0725762	3.709e-06	6.70263	4.25257	36.5537
Primary Simulations	(1), Baseline	1	0.2	0.1	0.1	2500	NA	93	MedFix	20	1980	4	4	0	0.2	0	0.0757442	3.82351e-06	6.70263	4.4387	33.7767
Primary Simulations	(1), Baseline	1	0.2	0.1	0.1	2500	NA	93	P-LASSO	20	1980	6	6	0	0.3	0	0.250649	0	6.70263	3.11112	53.5835
Primary Simulations	(1), Baseline	1	0.2	0.1	0.1	2500	NA	93	One-at-a-time	20	1980	6	6	0	0.3	0	0.130112	0.00243878	6.70263	5.3309	20.4656
Primary Simulations	(1), Baseline	1	0.2	0.1	0.1	2500	NA	93	PCMA	20	1980	NA	NA	NA	NA	NA	NA	NA	6.70263	2.59822	61.2358
Primary Simulations	(1), Baseline	1	0.2	0.1	0.1	2500	NA	93	HILMA	20	1980	NA	NA	NA	NA	NA	NA	NA	6.70263	5.74597	14.2729
Primary Simulations	(1), Baseline	1	0.2	0.1	0.1	2500	NA	93	PMED	20	1980	NA	NA	NA	NA	NA	NA	NA	6.70263	3.81655	43.0589
Primary Simulations	(1), Baseline	1	0.2	0.1	0.1	2500	NA	94	BSLMM	20	1980	8	8	0	0.4	0	0.0293078	2.85839e-05	6.70263	6.47418	3.40828
Primary Simulations	(1), Baseline	1	0.2	0.1	0.1	2500	NA	94	HDMA	20	1980	7	7	0	0.35	0	0.0458821	6.44875e-06	6.70263	6.76742	0.966706
Primary Simulations	(1), Baseline	1	0.2	0.1	0.1	2500	NA	94	HIMA	20	1980	7	7	0	0.35	0	0.0437791	3.95504e-06	6.70263	6.1214	8.67164
Primary Simulations	(1), Baseline	1	0.2	0.1	0.1	2500	NA	94	MedFix	20	1980	6	6	0	0.3	0	0.0480147	3.1236e-06	6.70263	5.80857	13.3389
Primary Simulations	(1), Baseline	1	0.2	0.1	0.1	2500	NA	94	P-LASSO	20	1980	6	6	0	0.3	0	0.28673	0	6.70263	3.03365	54.7393
Primary Simulations	(1), Baseline	1	0.2	0.1	0.1	2500	NA	94	One-at-a-time	20	1980	5	5	0	0.25	0	0.10758	0.00293638	6.70263	11.7403	75.1592
Primary Simulations	(1), Baseline	1	0.2	0.1	0.1	2500	NA	94	PCMA	20	1980	NA	NA	NA	NA	NA	NA	NA	6.70263	5.17227	22.8322
Primary Simulations	(1), Baseline	1	0.2	0.1	0.1	2500	NA	94	HILMA	20	1980	NA	NA	NA	NA	NA	NA	NA	6.70263	6.70129	0.0199603
Primary Simulations	(1), Baseline	1	0.2	0.1	0.1	2500	NA	94	PMED	20	1980	NA	NA	NA	NA	NA	NA	NA	6.70263	6.85408	2.25956
Primary Simulations	(1), Baseline	1	0.2	0.1	0.1	2500	NA	95	BSLMM	20	1980	12	12	0	0.6	0	0.0668159	2.18633e-05	6.70263	4.60818	31.2482
Primary Simulations	(1), Baseline	1	0.2	0.1	0.1	2500	NA	95	HDMA	20	1980	10	9	1	0.45	0.000505051	0.0396766	5.01672e-05	6.70263	5.38512	19.6566
Primary Simulations	(1), Baseline	1	0.2	0.1	0.1	2500	NA	95	HIMA	20	1980	10	9	1	0.45	0.000505051	0.0520967	7.08169e-06	6.70263	4.94643	26.2016
Primary Simulations	(1), Baseline	1	0.2	0.1	0.1	2500	NA	95	MedFix	20	1980	4	4	0	0.2	0	0.0891039	3.21602e-06	6.70263	4.68718	30.0695
Primary Simulations	(1), Baseline	1	0.2	0.1	0.1	2500	NA	95	P-LASSO	20	1980	5	5	0	0.25	0	0.398807	0	6.70263	1.97683	70.5067
Primary Simulations	(1), Baseline	1	0.2	0.1	0.1	2500	NA	95	One-at-a-time	20	1980	4	4	0	0.2	0	0.0936379	0.00247715	6.70263	1.8763	72.0065
Primary Simulations	(1), Baseline	1	0.2	0.1	0.1	2500	NA	95	PCMA	20	1980	NA	NA	NA	NA	NA	NA	NA	6.70263	2.58607	61.4171
Primary Simulations	(1), Baseline	1	0.2	0.1	0.1	2500	NA	95	HILMA	20	1980	NA	NA	NA	NA	NA	NA	NA	6.70263	6.00501	10.4082
Primary Simulations	(1), Baseline	1	0.2	0.1	0.1	2500	NA	95	PMED	20	1980	NA	NA	NA	NA	NA	NA	NA	6.70263	4.60898	31.2363
Primary Simulations	(1), Baseline	1	0.2	0.1	0.1	2500	NA	96	BSLMM	20	1980	5	5	0	0.25	0	0.0768813	2.80708e-05	6.70263	5.93646	11.4309
Primary Simulations	(1), Baseline	1	0.2	0.1	0.1	2500	NA	96	HDMA	20	1980	4	4	0	0.2	0	0.0590014	2.44791e-05	6.70263	6.04086	9.87324
Primary Simulations	(1), Baseline	1	0.2	0.1	0.1	2500	NA	96	HIMA	20	1980	5	5	0	0.25	0	0.0940338	1.97253e-05	6.70263	6.15972	8.09987
Primary Simulations	(1), Baseline	1	0.2	0.1	0.1	2500	NA	96	MedFix	20	1980	3	3	0	0.15	0	0.110244	1.69069e-05	6.70263	5.85461	12.6521
Primary Simulations	(1), Baseline	1	0.2	0.1	0.1	2500	NA	96	P-LASSO	20	1980	4	4	0	0.2	0	0.363517	0	6.70263	2.18497	67.4014
Primary Simulations	(1), Baseline	1	0.2	0.1	0.1	2500	NA	96	One-at-a-time	20	1980	3	3	0	0.15	0	0.0382487	0.00189834	6.70263	7.04708	5.13906
Primary Simulations	(1), Baseline	1	0.2	0.1	0.1	2500	NA	96	PCMA	20	1980	NA	NA	NA	NA	NA	NA	NA	6.70263	3.80097	43.2913
Primary Simulations	(1), Baseline	1	0.2	0.1	0.1	2500	NA	96	HILMA	20	1980	NA	NA	NA	NA	NA	NA	NA	6.70263	5.93546	11.4458
Primary Simulations	(1), Baseline	1	0.2	0.1	0.1	2500	NA	96	PMED	20	1980	NA	NA	NA	NA	NA	NA	NA	6.70263	5.96026	11.0758
Primary Simulations	(1), Baseline	1	0.2	0.1	0.1	2500	NA	97	BSLMM	20	1980	6	6	0	0.3	0	0.0404045	2.25342e-05	6.70263	5.57086	16.8854
Primary Simulations	(1), Baseline	1	0.2	0.1	0.1	2500	NA	97	HDMA	20	1980	6	6	0	0.3	0	0.0479572	1.00107e-05	6.70263	5.65319	15.6571
Primary Simulations	(1), Baseline	1	0.2	0.1	0.1	2500	NA	97	HIMA	20	1980	5	5	0	0.25	0	0.0544787	6.11708e-06	6.70263	5.60628	16.357
Primary Simulations	(1), Baseline	1	0.2	0.1	0.1	2500	NA	97	MedFix	20	1980	5	5	0	0.25	0	0.0542485	6.46873e-06	6.70263	5.63384	15.9459
Primary Simulations	(1), Baseline	1	0.2	0.1	0.1	2500	NA	97	P-LASSO	20	1980	0	0	0	0	0	0.763117	0	6.70263	0	100
Primary Simulations	(1), Baseline	1	0.2	0.1	0.1	2500	NA	97	One-at-a-time	20	1980	3	3	0	0.15	0	0.111238	0.00632346	6.70263	2.31736	65.426
Primary Simulations	(1), Baseline	1	0.2	0.1	0.1	2500	NA	97	PCMA	20	1980	NA	NA	NA	NA	NA	NA	NA	6.70263	3.6731	45.1991
Primary Simulations	(1), Baseline	1	0.2	0.1	0.1	2500	NA	97	HILMA	20	1980	NA	NA	NA	NA	NA	NA	NA	6.70263	6.34885	5.27819
Primary Simulations	(1), Baseline	1	0.2	0.1	0.1	2500	NA	97	PMED	20	1980	NA	NA	NA	NA	NA	NA	NA	6.70263	3.8344	42.7926
Primary Simulations	(1), Baseline	1	0.2	0.1	0.1	2500	NA	98	BSLMM	20	1980	10	9	1	0.45	0.000505051	0.0605708	3.39855e-05	6.70263	4.0719	39.2492
Primary Simulations	(1), Baseline	1	0.2	0.1	0.1	2500	NA	98	HDMA	20	1980	7	7	0	0.35	0	0.0722937	5.2694e-05	6.70263	6.33189	5.53125
Primary Simulations	(1), Baseline	1	0.2	0.1	0.1	2500	NA	98	HIMA	20	1980	5	5	0	0.25	0	0.100681	2.86019e-06	6.70263	5.8914	12.1031
Primary Simulations	(1), Baseline	1	0.2	0.1	0.1	2500	NA	98	MedFix	20	1980	4	4	0	0.2	0	0.113725	2.23621e-06	6.70263	5.84891	12.7371
Primary Simulations	(1), Baseline	1	0.2	0.1	0.1	2500	NA	98	P-LASSO	20	1980	5	5	0	0.25	0	0.2417	0	6.70263	3.23496	51.736
Primary Simulations	(1), Baseline	1	0.2	0.1	0.1	2500	NA	98	One-at-a-time	20	1980	4	4	0	0.2	0	0.156857	0.00407439	6.70263	6.84827	2.17285
Primary Simulations	(1), Baseline	1	0.2	0.1	0.1	2500	NA	98	PCMA	20	1980	NA	NA	NA	NA	NA	NA	NA	6.70263	2.43995	63.5971
Primary Simulations	(1), Baseline	1	0.2	0.1	0.1	2500	NA	98	HILMA	20	1980	NA	NA	NA	NA	NA	NA	NA	6.70263	6.02169	10.1593
Primary Simulations	(1), Baseline	1	0.2	0.1	0.1	2500	NA	98	PMED	20	1980	NA	NA	NA	NA	NA	NA	NA	6.70263	5.77118	13.8968
Primary Simulations	(1), Baseline	1	0.2	0.1	0.1	2500	NA	99	BSLMM	20	1980	10	9	1	0.45	0.000505051	0.0352973	3.26733e-05	6.70263	6.40487	4.4424
Primary Simulations	(1), Baseline	1	0.2	0.1	0.1	2500	NA	99	HDMA	20	1980	6	6	0	0.3	0	0.0614637	0.0001092	6.70263	5.19332	22.5182
Primary Simulations	(1), Baseline	1	0.2	0.1	0.1	2500	NA	99	HIMA	20	1980	6	6	0	0.3	0	0.0585349	7.50832e-06	6.70263	5.21899	22.1351
Primary Simulations	(1), Baseline	1	0.2	0.1	0.1	2500	NA	99	MedFix	20	1980	6	6	0	0.3	0	0.0563264	7.87731e-06	6.70263	5.59754	16.4873
Primary Simulations	(1), Baseline	1	0.2	0.1	0.1	2500	NA	99	P-LASSO	20	1980	6	6	0	0.3	0	0.233683	0	6.70263	3.44698	48.5727
Primary Simulations	(1), Baseline	1	0.2	0.1	0.1	2500	NA	99	One-at-a-time	20	1980	3	3	0	0.15	0	0.192835	0.00630817	6.70263	3.59825	46.3158
Primary Simulations	(1), Baseline	1	0.2	0.1	0.1	2500	NA	99	PCMA	20	1980	NA	NA	NA	NA	NA	NA	NA	6.70263	2.82523	57.8489
Primary Simulations	(1), Baseline	1	0.2	0.1	0.1	2500	NA	99	HILMA	20	1980	NA	NA	NA	NA	NA	NA	NA	6.70263	6.36618	5.0196
Primary Simulations	(1), Baseline	1	0.2	0.1	0.1	2500	NA	99	PMED	20	1980	NA	NA	NA	NA	NA	NA	NA	6.70263	5.78569	13.6803
Primary Simulations	(1), Baseline	1	0.2	0.1	0.1	2500	NA	100	BSLMM	20	1980	10	9	1	0.45	0.000505051	0.0412233	2.95483e-05	6.70263	6.02963	10.0408
Primary Simulations	(1), Baseline	1	0.2	0.1	0.1	2500	NA	100	HDMA	20	1980	6	6	0	0.3	0	0.116887	7.05165e-06	6.70263	5.64085	15.8412
Primary Simulations	(1), Baseline	1	0.2	0.1	0.1	2500	NA	100	HIMA	20	1980	4	4	0	0.2	0	0.128419	3.94141e-06	6.70263	5.38805	19.6128
Primary Simulations	(1), Baseline	1	0.2	0.1	0.1	2500	NA	100	MedFix	20	1980	3	3	0	0.15	0	0.126898	2.68959e-06	6.70263	5.27944	21.2333
Primary Simulations	(1), Baseline	1	0.2	0.1	0.1	2500	NA	100	P-LASSO	20	1980	5	5	0	0.25	0	0.267733	0	6.70263	3.15302	52.9584
Primary Simulations	(1), Baseline	1	0.2	0.1	0.1	2500	NA	100	One-at-a-time	20	1980	5	5	0	0.25	0	0.0850966	0.00229797	6.70263	6.32524	5.63048
Primary Simulations	(1), Baseline	1	0.2	0.1	0.1	2500	NA	100	PCMA	20	1980	NA	NA	NA	NA	NA	NA	NA	6.70263	4.20506	37.2625
Primary Simulations	(1), Baseline	1	0.2	0.1	0.1	2500	NA	100	HILMA	20	1980	NA	NA	NA	NA	NA	NA	NA	6.70263	5.75298	14.1683
Primary Simulations	(1), Baseline	1	0.2	0.1	0.1	2500	NA	100	PMED	20	1980	NA	NA	NA	NA	NA	NA	NA	6.70263	5.25968	21.5281
Primary Simulations	(1), Baseline	2	0.1	0.1	0.1	1000	NA	1	BSLMM	20	1980	11	10	1	0.5	0.000505051	0.0393445	1.29475e-05	6.70263	6.4524	3.73323
Primary Simulations	(1), Baseline	2	0.1	0.1	0.1	1000	NA	1	HDMA	20	1980	5	5	0	0.25	0	0.0511987	3.45627e-05	6.70263	5.48498	18.1667
Primary Simulations	(1), Baseline	2	0.1	0.1	0.1	1000	NA	1	HIMA	20	1980	5	5	0	0.25	0	0.0575419	1.39026e-05	6.70263	5.58686	16.6467
Primary Simulations	(1), Baseline	2	0.1	0.1	0.1	1000	NA	1	MedFix	20	1980	5	5	0	0.25	0	0.063647	4.53298e-06	6.70263	5.68334	15.2073
Primary Simulations	(1), Baseline	2	0.1	0.1	0.1	1000	NA	1	P-LASSO	20	1980	5	5	0	0.25	0	0.363509	0	6.70263	2.17388	67.5668
Primary Simulations	(1), Baseline	2	0.1	0.1	0.1	1000	NA	1	One-at-a-time	20	1980	6	6	0	0.3	0	0.0373038	0.0024612	6.70263	14.8276	121.221
Primary Simulations	(1), Baseline	2	0.1	0.1	0.1	1000	NA	1	PCMA	20	1980	NA	NA	NA	NA	NA	NA	NA	6.70263	4.49324	32.963
Primary Simulations	(1), Baseline	2	0.1	0.1	0.1	1000	NA	1	HILMA	20	1980	NA	NA	NA	NA	NA	NA	NA	6.70263	6.05423	9.6738
Primary Simulations	(1), Baseline	2	0.1	0.1	0.1	1000	NA	1	PMED	20	1980	NA	NA	NA	NA	NA	NA	NA	6.70263	6.31499	5.78329
Primary Simulations	(1), Baseline	2	0.1	0.1	0.1	1000	NA	2	BSLMM	20	1980	13	12	1	0.6	0.000505051	0.0271882	1.52103e-05	6.70263	6.44255	3.88024
Primary Simulations	(1), Baseline	2	0.1	0.1	0.1	1000	NA	2	HDMA	20	1980	11	10	1	0.5	0.000505051	0.0275544	1.62248e-05	6.70263	6.79996	1.4521
Primary Simulations	(1), Baseline	2	0.1	0.1	0.1	1000	NA	2	HIMA	20	1980	11	10	1	0.5	0.000505051	0.0246976	1.15509e-05	6.70263	6.54818	2.30432
Primary Simulations	(1), Baseline	2	0.1	0.1	0.1	1000	NA	2	MedFix	20	1980	6	6	0	0.3	0	0.0835609	1.47754e-06	6.70263	5.25144	21.6511
Primary Simulations	(1), Baseline	2	0.1	0.1	0.1	1000	NA	2	P-LASSO	20	1980	9	9	0	0.45	0	0.299086	0	6.70263	2.71802	59.4484
Primary Simulations	(1), Baseline	2	0.1	0.1	0.1	1000	NA	2	One-at-a-time	20	1980	8	8	0	0.4	0	0.0654798	0.00150383	6.70263	1.02032	84.7774
Primary Simulations	(1), Baseline	2	0.1	0.1	0.1	1000	NA	2	PCMA	20	1980	NA	NA	NA	NA	NA	NA	NA	6.70263	3.98968	40.4758
Primary Simulations	(1), Baseline	2	0.1	0.1	0.1	1000	NA	2	HILMA	20	1980	NA	NA	NA	NA	NA	NA	NA	6.70263	6.21461	7.28103
Primary Simulations	(1), Baseline	2	0.1	0.1	0.1	1000	NA	2	PMED	20	1980	NA	NA	NA	NA	NA	NA	NA	6.70263	5.70323	14.9105
Primary Simulations	(1), Baseline	2	0.1	0.1	0.1	1000	NA	3	BSLMM	20	1980	11	10	1	0.5	0.000505051	0.0450308	1.98963e-05	6.70263	4.63008	30.9214
Primary Simulations	(1), Baseline	2	0.1	0.1	0.1	1000	NA	3	HDMA	20	1980	3	3	0	0.15	0	0.128907	1.25851e-05	6.70263	3.58459	46.5196
Primary Simulations	(1), Baseline	2	0.1	0.1	0.1	1000	NA	3	HIMA	20	1980	3	3	0	0.15	0	0.128248	6.88534e-06	6.70263	3.53017	47.3315
Primary Simulations	(1), Baseline	2	0.1	0.1	0.1	1000	NA	3	MedFix	20	1980	3	3	0	0.15	0	0.126074	1.12466e-06	6.70263	3.72571	44.4141
Primary Simulations	(1), Baseline	2	0.1	0.1	0.1	1000	NA	3	P-LASSO	20	1980	3	3	0	0.15	0	0.449529	0	6.70263	1.49069	77.7596
Primary Simulations	(1), Baseline	2	0.1	0.1	0.1	1000	NA	3	One-at-a-time	20	1980	4	4	0	0.2	0	0.0710843	0.00407341	6.70263	3.22979	51.813
Primary Simulations	(1), Baseline	2	0.1	0.1	0.1	1000	NA	3	PCMA	20	1980	NA	NA	NA	NA	NA	NA	NA	6.70263	4.15811	37.963
Primary Simulations	(1), Baseline	2	0.1	0.1	0.1	1000	NA	3	HILMA	20	1980	NA	NA	NA	NA	NA	NA	NA	6.70263	4.8025	28.349
Primary Simulations	(1), Baseline	2	0.1	0.1	0.1	1000	NA	3	PMED	20	1980	NA	NA	NA	NA	NA	NA	NA	6.70263	4.48966	33.0165
Primary Simulations	(1), Baseline	2	0.1	0.1	0.1	1000	NA	4	BSLMM	20	1980	10	9	1	0.45	0.000505051	0.0706612	1.40396e-05	6.70263	6.55717	2.17014
Primary Simulations	(1), Baseline	2	0.1	0.1	0.1	1000	NA	4	HDMA	20	1980	5	5	0	0.25	0	0.101537	1.46534e-05	6.70263	6.28804	6.18552
Primary Simulations	(1), Baseline	2	0.1	0.1	0.1	1000	NA	4	HIMA	20	1980	5	5	0	0.25	0	0.0990129	9.89747e-06	6.70263	6.39046	4.65745
Primary Simulations	(1), Baseline	2	0.1	0.1	0.1	1000	NA	4	MedFix	20	1980	5	5	0	0.25	0	0.0944269	3.47162e-06	6.70263	6.50906	2.88792
Primary Simulations	(1), Baseline	2	0.1	0.1	0.1	1000	NA	4	P-LASSO	20	1980	5	5	0	0.25	0	0.432717	0	6.70263	1.92131	71.335
Primary Simulations	(1), Baseline	2	0.1	0.1	0.1	1000	NA	4	One-at-a-time	20	1980	4	4	0	0.2	0	0.198806	0.00503081	6.70263	2.00131	70.1415
Primary Simulations	(1), Baseline	2	0.1	0.1	0.1	1000	NA	4	PCMA	20	1980	NA	NA	NA	NA	NA	NA	NA	6.70263	4.27083	36.2812
Primary Simulations	(1), Baseline	2	0.1	0.1	0.1	1000	NA	4	HILMA	20	1980	NA	NA	NA	NA	NA	NA	NA	6.70263	5.94011	11.3764
Primary Simulations	(1), Baseline	2	0.1	0.1	0.1	1000	NA	4	PMED	20	1980	NA	NA	NA	NA	NA	NA	NA	6.70263	6.37443	4.89652
Primary Simulations	(1), Baseline	2	0.1	0.1	0.1	1000	NA	5	BSLMM	20	1980	6	6	0	0.3	0	0.0529155	1.31065e-05	6.70263	6.50239	2.98745
Primary Simulations	(1), Baseline	2	0.1	0.1	0.1	1000	NA	5	HDMA	20	1980	4	4	0	0.2	0	0.0808512	2.20593e-05	6.70263	6.7402	0.560623
Primary Simulations	(1), Baseline	2	0.1	0.1	0.1	1000	NA	5	HIMA	20	1980	4	4	0	0.2	0	0.0932655	3.74942e-06	6.70263	6.3581	5.14014
Primary Simulations	(1), Baseline	2	0.1	0.1	0.1	1000	NA	5	MedFix	20	1980	3	3	0	0.15	0	0.129698	8.10629e-07	6.70263	5.67362	15.3523
Primary Simulations	(1), Baseline	2	0.1	0.1	0.1	1000	NA	5	P-LASSO	20	1980	5	5	0	0.25	0	0.376718	0	6.70263	2.09698	68.7141
Primary Simulations	(1), Baseline	2	0.1	0.1	0.1	1000	NA	5	One-at-a-time	20	1980	6	6	0	0.3	0	0.0634167	0.00271374	6.70263	17.6834	163.827
Primary Simulations	(1), Baseline	2	0.1	0.1	0.1	1000	NA	5	PCMA	20	1980	NA	NA	NA	NA	NA	NA	NA	6.70263	4.5021	32.8308
Primary Simulations	(1), Baseline	2	0.1	0.1	0.1	1000	NA	5	HILMA	20	1980	NA	NA	NA	NA	NA	NA	NA	6.70263	6.25674	6.65242
Primary Simulations	(1), Baseline	2	0.1	0.1	0.1	1000	NA	5	PMED	20	1980	NA	NA	NA	NA	NA	NA	NA	6.70263	6.54066	2.41642
Primary Simulations	(1), Baseline	2	0.1	0.1	0.1	1000	NA	6	BSLMM	20	1980	7	7	0	0.35	0	0.0714458	1.91635e-05	6.70263	5.22427	22.0564
Primary Simulations	(1), Baseline	2	0.1	0.1	0.1	1000	NA	6	HDMA	20	1980	5	5	0	0.25	0	0.0910875	6.6003e-05	6.70263	5.40623	19.3416
Primary Simulations	(1), Baseline	2	0.1	0.1	0.1	1000	NA	6	HIMA	20	1980	5	5	0	0.25	0	0.0994073	1.75464e-05	6.70263	5.13377	23.4066
Primary Simulations	(1), Baseline	2	0.1	0.1	0.1	1000	NA	6	MedFix	20	1980	2	2	0	0.1	0	0.155976	5.81593e-07	6.70263	5.4213	19.1168
Primary Simulations	(1), Baseline	2	0.1	0.1	0.1	1000	NA	6	P-LASSO	20	1980	3	3	0	0.15	0	0.428335	0	6.70263	1.6248	75.7588
Primary Simulations	(1), Baseline	2	0.1	0.1	0.1	1000	NA	6	One-at-a-time	20	1980	4	4	0	0.2	0	0.0649056	0.00186071	6.70263	4.81992	28.0891
Primary Simulations	(1), Baseline	2	0.1	0.1	0.1	1000	NA	6	PCMA	20	1980	NA	NA	NA	NA	NA	NA	NA	6.70263	5.58031	16.7444
Primary Simulations	(1), Baseline	2	0.1	0.1	0.1	1000	NA	6	HILMA	20	1980	NA	NA	NA	NA	NA	NA	NA	6.70263	5.66979	15.4095
Primary Simulations	(1), Baseline	2	0.1	0.1	0.1	1000	NA	6	PMED	20	1980	NA	NA	NA	NA	NA	NA	NA	6.70263	4.73253	29.3929
Primary Simulations	(1), Baseline	2	0.1	0.1	0.1	1000	NA	7	BSLMM	20	1980	12	11	1	0.55	0.000505051	0.0277336	8.56011e-06	6.70263	6.68088	0.324503
Primary Simulations	(1), Baseline	2	0.1	0.1	0.1	1000	NA	7	HDMA	20	1980	4	4	0	0.2	0	0.106051	4.76285e-06	6.70263	6.26093	6.58995
Primary Simulations	(1), Baseline	2	0.1	0.1	0.1	1000	NA	7	HIMA	20	1980	3	3	0	0.15	0	0.114512	6.01422e-07	6.70263	6.35234	5.2261
Primary Simulations	(1), Baseline	2	0.1	0.1	0.1	1000	NA	7	MedFix	20	1980	3	3	0	0.15	0	0.126418	0	6.70263	6.69093	0.174549
Primary Simulations	(1), Baseline	2	0.1	0.1	0.1	1000	NA	7	P-LASSO	20	1980	0	0	0	0	0	0.763117	0	6.70263	0	100
Primary Simulations	(1), Baseline	2	0.1	0.1	0.1	1000	NA	7	One-at-a-time	20	1980	3	3	0	0.15	0	0.411094	0.0150073	6.70263	23.8563	255.924
Primary Simulations	(1), Baseline	2	0.1	0.1	0.1	1000	NA	7	PCMA	20	1980	NA	NA	NA	NA	NA	NA	NA	6.70263	4.42025	34.0519
Primary Simulations	(1), Baseline	2	0.1	0.1	0.1	1000	NA	7	HILMA	20	1980	NA	NA	NA	NA	NA	NA	NA	6.70263	6.84544	2.1307
Primary Simulations	(1), Baseline	2	0.1	0.1	0.1	1000	NA	7	PMED	20	1980	NA	NA	NA	NA	NA	NA	NA	6.70263	5.63916	15.8664
Primary Simulations	(1), Baseline	2	0.1	0.1	0.1	1000	NA	8	BSLMM	20	1980	13	12	1	0.6	0.000505051	0.0321507	1.78264e-05	6.70263	5.61693	16.1981
Primary Simulations	(1), Baseline	2	0.1	0.1	0.1	1000	NA	8	HDMA	20	1980	6	6	0	0.3	0	0.0875158	7.17939e-06	6.70263	5.7731	13.8681
Primary Simulations	(1), Baseline	2	0.1	0.1	0.1	1000	NA	8	HIMA	20	1980	6	6	0	0.3	0	0.0970619	1.97111e-06	6.70263	4.86418	27.4288
Primary Simulations	(1), Baseline	2	0.1	0.1	0.1	1000	NA	8	MedFix	20	1980	5	5	0	0.25	0	0.0922694	2.1662e-06	6.70263	5.00351	25.35
Primary Simulations	(1), Baseline	2	0.1	0.1	0.1	1000	NA	8	P-LASSO	20	1980	5	5	0	0.25	0	0.466011	0	6.70263	1.51974	77.3262
Primary Simulations	(1), Baseline	2	0.1	0.1	0.1	1000	NA	8	One-at-a-time	20	1980	4	4	0	0.2	0	0.0944283	0.00512403	6.70263	31.232	365.967
Primary Simulations	(1), Baseline	2	0.1	0.1	0.1	1000	NA	8	PCMA	20	1980	NA	NA	NA	NA	NA	NA	NA	6.70263	4.35348	35.0482
Primary Simulations	(1), Baseline	2	0.1	0.1	0.1	1000	NA	8	HILMA	20	1980	NA	NA	NA	NA	NA	NA	NA	6.70263	5.8092	13.3296
Primary Simulations	(1), Baseline	2	0.1	0.1	0.1	1000	NA	8	PMED	20	1980	NA	NA	NA	NA	NA	NA	NA	6.70263	5.58315	16.7021
Primary Simulations	(1), Baseline	2	0.1	0.1	0.1	1000	NA	9	BSLMM	20	1980	6	6	0	0.3	0	0.0658001	2.48551e-05	6.70263	4.64049	30.7662
Primary Simulations	(1), Baseline	2	0.1	0.1	0.1	1000	NA	9	HDMA	20	1980	6	6	0	0.3	0	0.0740204	1.82696e-05	6.70263	4.99175	25.5254
Primary Simulations	(1), Baseline	2	0.1	0.1	0.1	1000	NA	9	HIMA	20	1980	5	5	0	0.25	0	0.0734519	1.55871e-05	6.70263	4.62634	30.9773
Primary Simulations	(1), Baseline	2	0.1	0.1	0.1	1000	NA	9	MedFix	20	1980	4	4	0	0.2	0	0.0910042	2.70597e-06	6.70263	4.90749	26.7826
Primary Simulations	(1), Baseline	2	0.1	0.1	0.1	1000	NA	9	P-LASSO	20	1980	6	6	0	0.3	0	0.400058	0	6.70263	2.0322	69.6805
Primary Simulations	(1), Baseline	2	0.1	0.1	0.1	1000	NA	9	One-at-a-time	20	1980	6	6	0	0.3	0	0.104183	0.00263861	6.70263	-5.87109	187.594
Primary Simulations	(1), Baseline	2	0.1	0.1	0.1	1000	NA	9	PCMA	20	1980	NA	NA	NA	NA	NA	NA	NA	6.70263	2.39356	64.2892
Primary Simulations	(1), Baseline	2	0.1	0.1	0.1	1000	NA	9	HILMA	20	1980	NA	NA	NA	NA	NA	NA	NA	6.70263	4.78117	28.6673
Primary Simulations	(1), Baseline	2	0.1	0.1	0.1	1000	NA	9	PMED	20	1980	NA	NA	NA	NA	NA	NA	NA	6.70263	4.98927	25.5625
Primary Simulations	(1), Baseline	2	0.1	0.1	0.1	1000	NA	10	BSLMM	20	1980	11	10	1	0.5	0.000505051	0.0382425	2.23372e-05	6.70263	5.88129	12.254
Primary Simulations	(1), Baseline	2	0.1	0.1	0.1	1000	NA	10	HDMA	20	1980	8	8	0	0.4	0	0.0392723	2.40279e-05	6.70263	5.78336	13.715
Primary Simulations	(1), Baseline	2	0.1	0.1	0.1	1000	NA	10	HIMA	20	1980	6	6	0	0.3	0	0.0549494	6.70141e-06	6.70263	5.71284	14.7672
Primary Simulations	(1), Baseline	2	0.1	0.1	0.1	1000	NA	10	MedFix	20	1980	4	4	0	0.2	0	0.0921243	7.977e-07	6.70263	5.5137	17.7382
Primary Simulations	(1), Baseline	2	0.1	0.1	0.1	1000	NA	10	P-LASSO	20	1980	5	5	0	0.25	0	0.474701	0	6.70263	1.5216	77.2984
Primary Simulations	(1), Baseline	2	0.1	0.1	0.1	1000	NA	10	One-at-a-time	20	1980	6	6	0	0.3	0	0.0477584	0.00194966	6.70263	-2.29078	134.177
Primary Simulations	(1), Baseline	2	0.1	0.1	0.1	1000	NA	10	PCMA	20	1980	NA	NA	NA	NA	NA	NA	NA	6.70263	4.80348	28.3344
Primary Simulations	(1), Baseline	2	0.1	0.1	0.1	1000	NA	10	HILMA	20	1980	NA	NA	NA	NA	NA	NA	NA	6.70263	5.71004	14.8089
Primary Simulations	(1), Baseline	2	0.1	0.1	0.1	1000	NA	10	PMED	20	1980	NA	NA	NA	NA	NA	NA	NA	6.70263	5.71434	14.7448
Primary Simulations	(1), Baseline	2	0.1	0.1	0.1	1000	NA	11	BSLMM	20	1980	12	11	1	0.55	0.000505051	0.0423045	1.46026e-05	6.70263	6.414	4.30624
Primary Simulations	(1), Baseline	2	0.1	0.1	0.1	1000	NA	11	HDMA	20	1980	6	6	0	0.3	0	0.049038	1.13622e-05	6.70263	6.23566	6.96697
Primary Simulations	(1), Baseline	2	0.1	0.1	0.1	1000	NA	11	HIMA	20	1980	6	6	0	0.3	0	0.058806	5.10142e-06	6.70263	6.3428	5.36842
Primary Simulations	(1), Baseline	2	0.1	0.1	0.1	1000	NA	11	MedFix	20	1980	5	5	0	0.25	0	0.0651805	1.71677e-06	6.70263	6.31476	5.7868
Primary Simulations	(1), Baseline	2	0.1	0.1	0.1	1000	NA	11	P-LASSO	20	1980	4	4	0	0.2	0	0.510594	0	6.70263	1.21911	81.8115
Primary Simulations	(1), Baseline	2	0.1	0.1	0.1	1000	NA	11	One-at-a-time	20	1980	5	5	0	0.25	0	0.084133	0.00319814	6.70263	15.9152	137.447
Primary Simulations	(1), Baseline	2	0.1	0.1	0.1	1000	NA	11	PCMA	20	1980	NA	NA	NA	NA	NA	NA	NA	6.70263	4.02462	39.9546
Primary Simulations	(1), Baseline	2	0.1	0.1	0.1	1000	NA	11	HILMA	20	1980	NA	NA	NA	NA	NA	NA	NA	6.70263	5.90467	11.9051
Primary Simulations	(1), Baseline	2	0.1	0.1	0.1	1000	NA	11	PMED	20	1980	NA	NA	NA	NA	NA	NA	NA	6.70263	5.27122	21.3559
Primary Simulations	(1), Baseline	2	0.1	0.1	0.1	1000	NA	12	BSLMM	20	1980	11	10	1	0.5	0.000505051	0.0354364	1.63067e-05	6.70263	5.45734	18.579
Primary Simulations	(1), Baseline	2	0.1	0.1	0.1	1000	NA	12	HDMA	20	1980	6	6	0	0.3	0	0.0758961	5.74711e-06	6.70263	4.96167	25.9743
Primary Simulations	(1), Baseline	2	0.1	0.1	0.1	1000	NA	12	HIMA	20	1980	4	4	0	0.2	0	0.0838992	7.60448e-07	6.70263	4.75507	29.0566
Primary Simulations	(1), Baseline	2	0.1	0.1	0.1	1000	NA	12	MedFix	20	1980	4	4	0	0.2	0	0.0797926	1.39418e-06	6.70263	4.69508	29.9517
Primary Simulations	(1), Baseline	2	0.1	0.1	0.1	1000	NA	12	P-LASSO	20	1980	6	6	0	0.3	0	0.307283	0	6.70263	2.48605	62.9094
Primary Simulations	(1), Baseline	2	0.1	0.1	0.1	1000	NA	12	One-at-a-time	20	1980	6	6	0	0.3	0	0.0633206	0.0027108	6.70263	7.16534	6.90352
Primary Simulations	(1), Baseline	2	0.1	0.1	0.1	1000	NA	12	PCMA	20	1980	NA	NA	NA	NA	NA	NA	NA	6.70263	3.26009	51.3611
Primary Simulations	(1), Baseline	2	0.1	0.1	0.1	1000	NA	12	HILMA	20	1980	NA	NA	NA	NA	NA	NA	NA	6.70263	5.34376	20.2737
Primary Simulations	(1), Baseline	2	0.1	0.1	0.1	1000	NA	12	PMED	20	1980	NA	NA	NA	NA	NA	NA	NA	6.70263	4.92124	26.5775
Primary Simulations	(1), Baseline	2	0.1	0.1	0.1	1000	NA	13	BSLMM	20	1980	11	10	1	0.5	0.000505051	0.0673299	1.27184e-05	6.70263	4.71573	29.6435
Primary Simulations	(1), Baseline	2	0.1	0.1	0.1	1000	NA	13	HDMA	20	1980	5	5	0	0.25	0	0.0722641	8.49107e-06	6.70263	4.60433	31.3055
Primary Simulations	(1), Baseline	2	0.1	0.1	0.1	1000	NA	13	HIMA	20	1980	5	5	0	0.25	0	0.0743876	4.38394e-06	6.70263	4.38645	34.5563
Primary Simulations	(1), Baseline	2	0.1	0.1	0.1	1000	NA	13	MedFix	20	1980	4	4	0	0.2	0	0.0878138	3.46957e-06	6.70263	4.2549	36.5189
Primary Simulations	(1), Baseline	2	0.1	0.1	0.1	1000	NA	13	P-LASSO	20	1980	4	4	0	0.2	0	0.490974	0	6.70263	1.38515	79.3343
Primary Simulations	(1), Baseline	2	0.1	0.1	0.1	1000	NA	13	One-at-a-time	20	1980	5	5	0	0.25	0	0.0947832	0.00332639	6.70263	-1.50992	122.527
Primary Simulations	(1), Baseline	2	0.1	0.1	0.1	1000	NA	13	PCMA	20	1980	NA	NA	NA	NA	NA	NA	NA	6.70263	3.30304	50.7202
Primary Simulations	(1), Baseline	2	0.1	0.1	0.1	1000	NA	13	HILMA	20	1980	NA	NA	NA	NA	NA	NA	NA	6.70263	4.38256	34.6143
Primary Simulations	(1), Baseline	2	0.1	0.1	0.1	1000	NA	13	PMED	20	1980	NA	NA	NA	NA	NA	NA	NA	6.70263	4.20813	37.2167
Primary Simulations	(1), Baseline	2	0.1	0.1	0.1	1000	NA	14	BSLMM	20	1980	11	10	1	0.5	0.000505051	0.0396335	8.46027e-06	6.70263	6.12394	8.6337
Primary Simulations	(1), Baseline	2	0.1	0.1	0.1	1000	NA	14	HDMA	20	1980	3	3	0	0.15	0	0.122176	5.57296e-05	6.70263	4.60526	31.2917
Primary Simulations	(1), Baseline	2	0.1	0.1	0.1	1000	NA	14	HIMA	20	1980	3	3	0	0.15	0	0.122685	2.75683e-05	6.70263	4.55144	32.0947
Primary Simulations	(1), Baseline	2	0.1	0.1	0.1	1000	NA	14	MedFix	20	1980	3	3	0	0.15	0	0.13378	6.78462e-06	6.70263	4.91635	26.6503
Primary Simulations	(1), Baseline	2	0.1	0.1	0.1	1000	NA	14	P-LASSO	20	1980	2	2	0	0.1	0	0.498451	0	6.70263	1.23073	81.6382
Primary Simulations	(1), Baseline	2	0.1	0.1	0.1	1000	NA	14	One-at-a-time	20	1980	2	2	0	0.1	0	0.345631	0.0116865	6.70263	53.0195	691.025
Primary Simulations	(1), Baseline	2	0.1	0.1	0.1	1000	NA	14	PCMA	20	1980	NA	NA	NA	NA	NA	NA	NA	6.70263	3.64937	45.5531
Primary Simulations	(1), Baseline	2	0.1	0.1	0.1	1000	NA	14	HILMA	20	1980	NA	NA	NA	NA	NA	NA	NA	6.70263	6.28159	6.28161
Primary Simulations	(1), Baseline	2	0.1	0.1	0.1	1000	NA	14	PMED	20	1980	NA	NA	NA	NA	NA	NA	NA	6.70263	5.94013	11.3761
Primary Simulations	(1), Baseline	2	0.1	0.1	0.1	1000	NA	15	BSLMM	20	1980	10	9	1	0.45	0.000505051	0.0377227	1.62469e-05	6.70263	5.82125	13.1497
Primary Simulations	(1), Baseline	2	0.1	0.1	0.1	1000	NA	15	HDMA	20	1980	7	7	0	0.35	0	0.0342001	7.97521e-05	6.70263	6.29334	6.10637
Primary Simulations	(1), Baseline	2	0.1	0.1	0.1	1000	NA	15	HIMA	20	1980	8	8	0	0.4	0	0.0331795	1.95056e-05	6.70263	6.09841	9.01459
Primary Simulations	(1), Baseline	2	0.1	0.1	0.1	1000	NA	15	MedFix	20	1980	5	5	0	0.25	0	0.0565007	1.74685e-06	6.70263	6.01493	10.2601
Primary Simulations	(1), Baseline	2	0.1	0.1	0.1	1000	NA	15	P-LASSO	20	1980	1	1	0	0.05	0	0.763117	0	6.70263	-4.96978e-09	100
Primary Simulations	(1), Baseline	2	0.1	0.1	0.1	1000	NA	15	One-at-a-time	20	1980	5	5	0	0.25	0	0.0404802	0.00205019	6.70263	2.22951	66.7368
Primary Simulations	(1), Baseline	2	0.1	0.1	0.1	1000	NA	15	PCMA	20	1980	NA	NA	NA	NA	NA	NA	NA	6.70263	4.90312	26.8477
Primary Simulations	(1), Baseline	2	0.1	0.1	0.1	1000	NA	15	HILMA	20	1980	NA	NA	NA	NA	NA	NA	NA	6.70263	6.09302	9.09507
Primary Simulations	(1), Baseline	2	0.1	0.1	0.1	1000	NA	15	PMED	20	1980	NA	NA	NA	NA	NA	NA	NA	6.70263	5.80181	13.4398
Primary Simulations	(1), Baseline	2	0.1	0.1	0.1	1000	NA	16	BSLMM	20	1980	11	10	1	0.5	0.000505051	0.0312623	2.07531e-05	6.70263	5.74136	14.3416
Primary Simulations	(1), Baseline	2	0.1	0.1	0.1	1000	NA	16	HDMA	20	1980	7	7	0	0.35	0	0.0360963	3.44897e-05	6.70263	5.73042	14.5049
Primary Simulations	(1), Baseline	2	0.1	0.1	0.1	1000	NA	16	HIMA	20	1980	7	7	0	0.35	0	0.0390122	2.69561e-05	6.70263	5.70599	14.8693
Primary Simulations	(1), Baseline	2	0.1	0.1	0.1	1000	NA	16	MedFix	20	1980	5	5	0	0.25	0	0.0591434	2.04727e-06	6.70263	5.46712	18.4332
Primary Simulations	(1), Baseline	2	0.1	0.1	0.1	1000	NA	16	P-LASSO	20	1980	6	6	0	0.3	0	0.378947	0	6.70263	2.04201	69.5342
Primary Simulations	(1), Baseline	2	0.1	0.1	0.1	1000	NA	16	One-at-a-time	20	1980	10	9	1	0.45	0.000505051	0.0378485	0.00143418	6.70263	9.24306	37.902
Primary Simulations	(1), Baseline	2	0.1	0.1	0.1	1000	NA	16	PCMA	20	1980	NA	NA	NA	NA	NA	NA	NA	6.70263	5.29708	20.9702
Primary Simulations	(1), Baseline	2	0.1	0.1	0.1	1000	NA	16	HILMA	20	1980	NA	NA	NA	NA	NA	NA	NA	6.70263	5.72323	14.6121
Primary Simulations	(1), Baseline	2	0.1	0.1	0.1	1000	NA	16	PMED	20	1980	NA	NA	NA	NA	NA	NA	NA	6.70263	5.95841	11.1033
Primary Simulations	(1), Baseline	2	0.1	0.1	0.1	1000	NA	17	BSLMM	20	1980	15	14	1	0.7	0.000505051	0.0318109	1.4175e-05	6.70263	5.95512	11.1524
Primary Simulations	(1), Baseline	2	0.1	0.1	0.1	1000	NA	17	HDMA	20	1980	6	6	0	0.3	0	0.0668806	1.41061e-05	6.70263	4.66055	30.4668
Primary Simulations	(1), Baseline	2	0.1	0.1	0.1	1000	NA	17	HIMA	20	1980	6	6	0	0.3	0	0.0646043	1.13697e-05	6.70263	4.72581	29.4932
Primary Simulations	(1), Baseline	2	0.1	0.1	0.1	1000	NA	17	MedFix	20	1980	4	4	0	0.2	0	0.0795826	1.54971e-06	6.70263	4.91152	26.7225
Primary Simulations	(1), Baseline	2	0.1	0.1	0.1	1000	NA	17	P-LASSO	20	1980	4	4	0	0.2	0	0.397884	0	6.70263	1.98926	70.3212
Primary Simulations	(1), Baseline	2	0.1	0.1	0.1	1000	NA	17	One-at-a-time	20	1980	7	7	0	0.35	0	0.0400248	0.00204048	6.70263	3.31259	50.5777
Primary Simulations	(1), Baseline	2	0.1	0.1	0.1	1000	NA	17	PCMA	20	1980	NA	NA	NA	NA	NA	NA	NA	6.70263	4.83285	27.8962
Primary Simulations	(1), Baseline	2	0.1	0.1	0.1	1000	NA	17	HILMA	20	1980	NA	NA	NA	NA	NA	NA	NA	6.70263	6.11045	8.83507
Primary Simulations	(1), Baseline	2	0.1	0.1	0.1	1000	NA	17	PMED	20	1980	NA	NA	NA	NA	NA	NA	NA	6.70263	4.58844	31.5426
Primary Simulations	(1), Baseline	2	0.1	0.1	0.1	1000	NA	18	BSLMM	20	1980	12	11	1	0.55	0.000505051	0.0387403	1.98781e-05	6.70263	6.65401	0.725368
Primary Simulations	(1), Baseline	2	0.1	0.1	0.1	1000	NA	18	HDMA	20	1980	6	6	0	0.3	0	0.0723885	1.90324e-05	6.70263	6.62161	1.2088
Primary Simulations	(1), Baseline	2	0.1	0.1	0.1	1000	NA	18	HIMA	20	1980	5	5	0	0.25	0	0.095704	1.26334e-05	6.70263	6.29274	6.11531
Primary Simulations	(1), Baseline	2	0.1	0.1	0.1	1000	NA	18	MedFix	20	1980	3	3	0	0.15	0	0.109697	7.79431e-06	6.70263	6.2392	6.91406
Primary Simulations	(1), Baseline	2	0.1	0.1	0.1	1000	NA	18	P-LASSO	20	1980	5	5	0	0.25	0	0.338873	0	6.70263	2.39748	64.2307
Primary Simulations	(1), Baseline	2	0.1	0.1	0.1	1000	NA	18	One-at-a-time	20	1980	5	5	0	0.25	0	0.0598819	0.00341324	6.70263	12.8159	91.2075
Primary Simulations	(1), Baseline	2	0.1	0.1	0.1	1000	NA	18	PCMA	20	1980	NA	NA	NA	NA	NA	NA	NA	6.70263	5.16928	22.8768
Primary Simulations	(1), Baseline	2	0.1	0.1	0.1	1000	NA	18	HILMA	20	1980	NA	NA	NA	NA	NA	NA	NA	6.70263	6.11696	8.73792
Primary Simulations	(1), Baseline	2	0.1	0.1	0.1	1000	NA	18	PMED	20	1980	NA	NA	NA	NA	NA	NA	NA	6.70263	6.32276	5.6674
Primary Simulations	(1), Baseline	2	0.1	0.1	0.1	1000	NA	19	BSLMM	20	1980	11	10	1	0.5	0.000505051	0.0346678	1.20784e-05	6.70263	6.87469	2.56713
Primary Simulations	(1), Baseline	2	0.1	0.1	0.1	1000	NA	19	HDMA	20	1980	5	5	0	0.25	0	0.0745916	2.40544e-05	6.70263	7.8105	16.529
Primary Simulations	(1), Baseline	2	0.1	0.1	0.1	1000	NA	19	HIMA	20	1980	5	5	0	0.25	0	0.0836264	1.06718e-05	6.70263	7.53255	12.3821
Primary Simulations	(1), Baseline	2	0.1	0.1	0.1	1000	NA	19	MedFix	20	1980	3	3	0	0.15	0	0.132084	6.0893e-08	6.70263	5.8821	12.2419
Primary Simulations	(1), Baseline	2	0.1	0.1	0.1	1000	NA	19	P-LASSO	20	1980	5	5	0	0.25	0	0.422733	0	6.70263	1.82784	72.7295
Primary Simulations	(1), Baseline	2	0.1	0.1	0.1	1000	NA	19	One-at-a-time	20	1980	5	5	0	0.25	0	0.0475547	0.00247455	6.70263	10.9257	63.0062
Primary Simulations	(1), Baseline	2	0.1	0.1	0.1	1000	NA	19	PCMA	20	1980	NA	NA	NA	NA	NA	NA	NA	6.70263	5.29978	20.9298
Primary Simulations	(1), Baseline	2	0.1	0.1	0.1	1000	NA	19	HILMA	20	1980	NA	NA	NA	NA	NA	NA	NA	6.70263	6.6394	0.943314
Primary Simulations	(1), Baseline	2	0.1	0.1	0.1	1000	NA	19	PMED	20	1980	NA	NA	NA	NA	NA	NA	NA	6.70263	6.43278	4.02606
Primary Simulations	(1), Baseline	2	0.1	0.1	0.1	1000	NA	20	BSLMM	20	1980	7	7	0	0.35	0	0.0406813	2.20827e-05	6.70263	5.73223	14.4779
Primary Simulations	(1), Baseline	2	0.1	0.1	0.1	1000	NA	20	HDMA	20	1980	6	6	0	0.3	0	0.0481569	2.20581e-05	6.70263	5.33474	20.4083
Primary Simulations	(1), Baseline	2	0.1	0.1	0.1	1000	NA	20	HIMA	20	1980	6	6	0	0.3	0	0.0469237	1.05187e-05	6.70263	5.44444	18.7716
Primary Simulations	(1), Baseline	2	0.1	0.1	0.1	1000	NA	20	MedFix	20	1980	5	5	0	0.25	0	0.0690311	4.64914e-06	6.70263	4.81222	28.2039
Primary Simulations	(1), Baseline	2	0.1	0.1	0.1	1000	NA	20	P-LASSO	20	1980	7	7	0	0.35	0	0.377649	0	6.70263	2.23544	66.6483
Primary Simulations	(1), Baseline	2	0.1	0.1	0.1	1000	NA	20	One-at-a-time	20	1980	8	8	0	0.4	0	0.086635	0.00183366	6.70263	13.0904	95.3027
Primary Simulations	(1), Baseline	2	0.1	0.1	0.1	1000	NA	20	PCMA	20	1980	NA	NA	NA	NA	NA	NA	NA	6.70263	4.33061	35.3894
Primary Simulations	(1), Baseline	2	0.1	0.1	0.1	1000	NA	20	HILMA	20	1980	NA	NA	NA	NA	NA	NA	NA	6.70263	5.11115	23.7441
Primary Simulations	(1), Baseline	2	0.1	0.1	0.1	1000	NA	20	PMED	20	1980	NA	NA	NA	NA	NA	NA	NA	6.70263	5.22196	22.0908
Primary Simulations	(1), Baseline	2	0.1	0.1	0.1	1000	NA	21	BSLMM	20	1980	10	9	1	0.45	0.000505051	0.039074	1.38984e-05	6.70263	6.63795	0.964933
Primary Simulations	(1), Baseline	2	0.1	0.1	0.1	1000	NA	21	HDMA	20	1980	6	6	0	0.3	0	0.0646354	5.01476e-06	6.70263	6.09315	9.09306
Primary Simulations	(1), Baseline	2	0.1	0.1	0.1	1000	NA	21	HIMA	20	1980	5	5	0	0.25	0	0.0709836	1.26042e-06	6.70263	5.61827	16.1781
Primary Simulations	(1), Baseline	2	0.1	0.1	0.1	1000	NA	21	MedFix	20	1980	4	4	0	0.2	0	0.082312	0	6.70263	5.48898	18.107
Primary Simulations	(1), Baseline	2	0.1	0.1	0.1	1000	NA	21	P-LASSO	20	1980	6	6	0	0.3	0	0.223216	0	6.70263	3.25928	51.3731
Primary Simulations	(1), Baseline	2	0.1	0.1	0.1	1000	NA	21	One-at-a-time	20	1980	3	3	0	0.15	0	0.136143	0.00350411	6.70263	-3.59378	153.617
Primary Simulations	(1), Baseline	2	0.1	0.1	0.1	1000	NA	21	PCMA	20	1980	NA	NA	NA	NA	NA	NA	NA	6.70263	5.40511	19.3583
Primary Simulations	(1), Baseline	2	0.1	0.1	0.1	1000	NA	21	HILMA	20	1980	NA	NA	NA	NA	NA	NA	NA	6.70263	6.44925	3.7802
Primary Simulations	(1), Baseline	2	0.1	0.1	0.1	1000	NA	21	PMED	20	1980	NA	NA	NA	NA	NA	NA	NA	6.70263	6.11648	8.745
Primary Simulations	(1), Baseline	2	0.1	0.1	0.1	1000	NA	22	BSLMM	20	1980	11	10	1	0.5	0.000505051	0.034984	1.83819e-05	6.70263	5.94773	11.2628
Primary Simulations	(1), Baseline	2	0.1	0.1	0.1	1000	NA	22	HDMA	20	1980	5	5	0	0.25	0	0.0808963	9.09214e-05	6.70263	5.92453	11.6088
Primary Simulations	(1), Baseline	2	0.1	0.1	0.1	1000	NA	22	HIMA	20	1980	5	5	0	0.25	0	0.0789908	8.56209e-06	6.70263	5.90307	11.929
Primary Simulations	(1), Baseline	2	0.1	0.1	0.1	1000	NA	22	MedFix	20	1980	5	5	0	0.25	0	0.0769707	4.37672e-06	6.70263	6.08583	9.20233
Primary Simulations	(1), Baseline	2	0.1	0.1	0.1	1000	NA	22	P-LASSO	20	1980	4	4	0	0.2	0	0.396748	0	6.70263	2.0133	69.9626
Primary Simulations	(1), Baseline	2	0.1	0.1	0.1	1000	NA	22	One-at-a-time	20	1980	5	5	0	0.25	0	0.0484904	0.00243761	6.70263	4.13332	38.3328
Primary Simulations	(1), Baseline	2	0.1	0.1	0.1	1000	NA	22	PCMA	20	1980	NA	NA	NA	NA	NA	NA	NA	6.70263	3.8827	42.072
Primary Simulations	(1), Baseline	2	0.1	0.1	0.1	1000	NA	22	HILMA	20	1980	NA	NA	NA	NA	NA	NA	NA	6.70263	5.63453	15.9355
Primary Simulations	(1), Baseline	2	0.1	0.1	0.1	1000	NA	22	PMED	20	1980	NA	NA	NA	NA	NA	NA	NA	6.70263	5.89138	12.1034
Primary Simulations	(1), Baseline	2	0.1	0.1	0.1	1000	NA	23	BSLMM	20	1980	12	11	1	0.55	0.000505051	0.0305657	1.49533e-05	6.70263	7.18602	7.21192
[truncated: 25,901 more rows]
