# Supplementary material for: Methods for mediation analysis with high-dimensional DNA methylation data: Possible choices and comparisons
Source: PLoS Genet. 2023 Nov 7;19(11):e1011022. doi: 10.1371/journal.pgen.1011022 (PMC10655967; doi:10.1371/journal.pgen.1011022)
Supplement: S3 File — (ZIP) [file pgen.1011022.s004.zip]

Archive with 263 entries (152 files):
- mediation_DNAm/.git/
- mediation_DNAm/.git/COMMIT_EDITMSG
- mediation_DNAm/.git/config
- mediation_DNAm/.git/description
- mediation_DNAm/.git/FETCH_HEAD
- mediation_DNAm/.git/HEAD
- mediation_DNAm/.git/hooks/
- mediation_DNAm/.git/hooks/applypatch-msg.sample
- mediation_DNAm/.git/hooks/commit-msg.sample
- mediation_DNAm/.git/hooks/fsmonitor-watchman.sample
- mediation_DNAm/.git/hooks/post-update.sample
- mediation_DNAm/.git/hooks/pre-applypatch.sample
- mediation_DNAm/.git/hooks/pre-commit.sample
- mediation_DNAm/.git/hooks/pre-merge-commit.sample
- mediation_DNAm/.git/hooks/prepare-commit-msg.sample
- mediation_DNAm/.git/hooks/pre-push.sample
- mediation_DNAm/.git/hooks/pre-rebase.sample
- mediation_DNAm/.git/hooks/pre-receive.sample
- mediation_DNAm/.git/hooks/push-to-checkout.sample
- mediation_DNAm/.git/hooks/update.sample
- mediation_DNAm/.git/index
- mediation_DNAm/.git/info/
- mediation_DNAm/.git/info/exclude
- mediation_DNAm/.git/logs/
- mediation_DNAm/.git/logs/HEAD
- mediation_DNAm/.git/logs/refs/
- mediation_DNAm/.git/logs/refs/heads/
- mediation_DNAm/.git/logs/refs/heads/main
- mediation_DNAm/.git/logs/refs/remotes/
- mediation_DNAm/.git/logs/refs/remotes/origin/
- mediation_DNAm/.git/logs/refs/remotes/origin/HEAD
- mediation_DNAm/.git/logs/refs/remotes/origin/main
- mediation_DNAm/.git/objects/
- mediation_DNAm/.git/objects/00/
- mediation_DNAm/.git/objects/00/a08b2937184c4da894fe36d44de93c15a35545
- mediation_DNAm/.git/objects/01/
- mediation_DNAm/.git/objects/01/3e2868a84c716f502d04e5780651837e27df59
- mediation_DNAm/.git/objects/03/
- mediation_DNAm/.git/objects/03/2b3ec595eb935fe58ea83b7c62cb04d80fddb9
- mediation_DNAm/.git/objects/11/
- mediation_DNAm/.git/objects/11/082d0d8dbb8b2d951dc5780c4dbb2dfb338b65
- mediation_DNAm/.git/objects/12/
- mediation_DNAm/.git/objects/12/65d34114858107daa8cc72af6d13913d583906
- mediation_DNAm/.git/objects/17/
- mediation_DNAm/.git/objects/17/e09e31e68c70e558d872a7dbd3ee68e003c6b8
- mediation_DNAm/.git/objects/1b/
- mediation_DNAm/.git/objects/1b/0d36bc529b9ebe9cd0415171b8359d5e97668c
- mediation_DNAm/.git/objects/1b/561bc5679d5c42ad797510df6181bf78bf2c84
- mediation_DNAm/.git/objects/1f/
- mediation_DNAm/.git/objects/1f/7392f7fd6af2d0dc2663ab1eec7ca572903533
- mediation_DNAm/.git/objects/20/
- mediation_DNAm/.git/objects/20/51b36295edfb27605d24b9b414db2479daeb58
- mediation_DNAm/.git/objects/22/
- mediation_DNAm/.git/objects/22/67be3927f9d2f8ed5ccea76cb828ad80aeb2e6
- mediation_DNAm/.git/objects/23/
- mediation_DNAm/.git/objects/23/cde034929a5f1caffeefcf24817c774a24e791
- mediation_DNAm/.git/objects/29/
- mediation_DNAm/.git/objects/29/74c013dd0bc8bbfd4957f95ce801c1708d3c7a
- mediation_DNAm/.git/objects/2a/
- mediation_DNAm/.git/objects/2a/1ac098625964e6f7800fd4b77088e5b93aef5c
- mediation_DNAm/.git/objects/2c/
- mediation_DNAm/.git/objects/2c/6ddac7030c955806bf76611bb9703a289b9268
- mediation_DNAm/.git/objects/30/
- mediation_DNAm/.git/objects/30/117bf2fdb2338521fedc1f546b26a2542b8597
- mediation_DNAm/.git/objects/35/
- mediation_DNAm/.git/objects/35/1f478e999aa215507e4c003756c63386077088
- mediation_DNAm/.git/objects/39/
- mediation_DNAm/.git/objects/39/53526f17aad8f763c33df35e5cf9549ae6e8a2
- mediation_DNAm/.git/objects/3b/
- mediation_DNAm/.git/objects/3b/4982c1545f01bb9ad7099051757aa44f8e7d46
- mediation_DNAm/.git/objects/3f/
- mediation_DNAm/.git/objects/3f/85c04f54f06416f0ed4b5471fbd58eba5f32ac
- mediation_DNAm/.git/objects/40/
- mediation_DNAm/.git/objects/40/7a17e785bf817a4848cf11421052b8e542eeb6
- mediation_DNAm/.git/objects/44/
- mediation_DNAm/.git/objects/44/cadf523aa44004db9760d6dd43b5f54173ee8b
- mediation_DNAm/.git/objects/48/
- mediation_DNAm/.git/objects/48/0b98da5b3a17b598f582f36e6fc4e17caa5207
- mediation_DNAm/.git/objects/56/
- mediation_DNAm/.git/objects/56/8f5c2e10eba8a26d6df562a984d731c39450ac
- mediation_DNAm/.git/objects/59/
- mediation_DNAm/.git/objects/59/5c4c69a74046732032088215de8d5d94833b62
- mediation_DNAm/.git/objects/59/b1da153ec755d9361327c9893eb31c0b11a349
- mediation_DNAm/.git/objects/5b/
- mediation_DNAm/.git/objects/5b/6a0652566d10360493952aec6d4a4febc77083
- mediation_DNAm/.git/objects/5d/
- mediation_DNAm/.git/objects/5d/5c764080f5fa4c222d56839c878a03de79d005
- mediation_DNAm/.git/objects/5f/
- mediation_DNAm/.git/objects/5f/a6fac19eb0aaba6d48239736f2a4f2f47e4964
- mediation_DNAm/.git/objects/63/
- mediation_DNAm/.git/objects/63/d605e2f37aa06eecf79f99255a28cc976768dc
- mediation_DNAm/.git/objects/6a/
- mediation_DNAm/.git/objects/6a/72e9cd74d814ab38b0aa3b92cbd673f49c8d27
- mediation_DNAm/.git/objects/6f/
- mediation_DNAm/.git/objects/6f/9509c88bed7080d496fc5e1d87a9315e30549d
- mediation_DNAm/.git/objects/71/
- mediation_DNAm/.git/objects/71/d198ed3c1abe83bc408a003814009f28293c05
- mediation_DNAm/.git/objects/72/
- mediation_DNAm/.git/objects/72/bf1a3b67c75d514a4da44fd4bbc713fb918b1e
- mediation_DNAm/.git/objects/7a/
- mediation_DNAm/.git/objects/7a/95eed64fa97b4ff681b2e5dd2ba221f0311af9
- mediation_DNAm/.git/objects/7a/979e11ecd419a7ec7e82413d6c69f9ef5392bd
- mediation_DNAm/.git/objects/7c/
- mediation_DNAm/.git/objects/7c/c5a0d7bd7b3daa0697b814aef0a7103103ba09
- mediation_DNAm/.git/objects/7f/
- mediation_DNAm/.git/objects/7f/dc65a2c3920f0a87ae84d04a0327d5c416de38
- mediation_DNAm/.git/objects/80/
- mediation_DNAm/.git/objects/80/6e8db31b7dda4eff42c598db2cfa62c0d711ea
- mediation_DNAm/.git/objects/82/
- mediation_DNAm/.git/objects/82/8f70890f1d8d5840c4f57bbdbed8ac6913926e
- mediation_DNAm/.git/objects/84/
- mediation_DNAm/.git/objects/84/f6742f2dd9c7d6da76d9688bc9e91910fca1fb
- mediation_DNAm/.git/objects/87/
- mediation_DNAm/.git/objects/87/7237234652a07ef44ead314a76e9046bbc6ed9
- mediation_DNAm/.git/objects/89/
- mediation_DNAm/.git/objects/89/867905f8ebb93d4fdea905cc2c91e7be90ce16
- mediation_DNAm/.git/objects/8b/
- mediation_DNAm/.git/objects/8b/6113c206ae0943c4b05d61da5895f2d1c31d15
- mediation_DNAm/.git/objects/8d/
- mediation_DNAm/.git/objects/8d/7b6b92dd65fe8e483c82dd63ca036ee5d0df89
- mediation_DNAm/.git/objects/8e/
- mediation_DNAm/.git/objects/8e/3c2ebc99e2e337f7d69948b93529a437590b27
- mediation_DNAm/.git/objects/90/
- mediation_DNAm/.git/objects/90/e3017b94b097362f31f612780c12fdc2899c7c
- mediation_DNAm/.git/objects/96/
- mediation_DNAm/.git/objects/96/91bb75ad8b628338feae2b758896532f745489
- mediation_DNAm/.git/objects/98/
- mediation_DNAm/.git/objects/98/131a1f33ee7952118071f16cc1bfea56c92c09
- mediation_DNAm/.git/objects/9a/
- mediation_DNAm/.git/objects/9a/5808424187bee0955c862bc64e0c81d249cfee
- mediation_DNAm/.git/objects/9b/
- mediation_DNAm/.git/objects/9b/a0d905646aab181ebc60186473b83b9488ae44
- mediation_DNAm/.git/objects/9e/
- mediation_DNAm/.git/objects/9e/9bdc0f84f76b5dbf6e0f02d83ec9ae4a1500fb
- mediation_DNAm/.git/objects/9f/
- mediation_DNAm/.git/objects/9f/80dd4381e3cf868c9a25355cc6489d2b131726
- mediation_DNAm/.git/objects/ac/
- mediation_DNAm/.git/objects/ac/f76c285671b3b8014382f73c6375b205cd929c
- mediation_DNAm/.git/objects/b6/
- mediation_DNAm/.git/objects/b6/ca46e63e5aeeb1b44730d2981cca3c4ae9c03b
- mediation_DNAm/.git/objects/ba/
- mediation_DNAm/.git/objects/ba/67c84c82d5369ebecf4a323158d6049986d26d
- mediation_DNAm/.git/objects/bb/
- mediation_DNAm/.git/objects/bb/f46f84e561b832237326b4de00a0c0c90602b7
- mediation_DNAm/.git/objects/c4/
- mediation_DNAm/.git/objects/c4/3feb20b5b572e9373ac6fbf9c26c33153b17f2
- mediation_DNAm/.git/objects/c7/
- mediation_DNAm/.git/objects/c7/b002b6e48c1a61246e85ba846f5b01807dc59a
- mediation_DNAm/.git/objects/c8/
- mediation_DNAm/.git/objects/c8/50bf5747057a1e28d2d01e865a3cd667e4018d
- mediation_DNAm/.git/objects/c9/
- mediation_DNAm/.git/objects/c9/604f7b83493f3543bdf43ab4a89eaa63688bf0
- mediation_DNAm/.git/objects/d1/
- mediation_DNAm/.git/objects/d1/1b4681abcfeb3445ae84bedca2058a62f15195
- mediation_DNAm/.git/objects/d1/ee6cae1c2af285fa51760e884da376edc527c5
- mediation_DNAm/.git/objects/d5/
- mediation_DNAm/.git/objects/d5/404832af95f38adf297eed33f9729d4413e04f
- mediation_DNAm/.git/objects/d5/ca35a43ba6bcb1603ac312348832ee78ff966c
- mediation_DNAm/.git/objects/d7/
- mediation_DNAm/.git/objects/d7/a3891529dd3ed80c83cb417b48840da0aca2b1
- mediation_DNAm/.git/objects/d7/cbc16829743e72d3ce37421d2124f354e0ebda
- mediation_DNAm/.git/objects/d8/
- mediation_DNAm/.git/objects/d8/2cc4c1bf65cd130be287fc07c9e1812325c947
- mediation_DNAm/.git/objects/db/
- mediation_DNAm/.git/objects/db/eaf60e8ee366ca4c284e9536834126c290c323
- mediation_DNAm/.git/objects/df/
- mediation_DNAm/.git/objects/df/e0770424b2a19faf507a501ebfc23be8f54e7b
- mediation_DNAm/.git/objects/e3/
- mediation_DNAm/.git/objects/e3/54c1eea18c792cbf60de86c0fbacfd77cfb16e
- mediation_DNAm/.git/objects/e3/d879f949e45d1433aa1137dea56dfde637ca31
- mediation_DNAm/.git/objects/e6/
- mediation_DNAm/.git/objects/e6/9de29bb2d1d6434b8b29ae775ad8c2e48c5391
- mediation_DNAm/.git/objects/ec/
- mediation_DNAm/.git/objects/ec/0061b697bc2c9f668a8193fd3368225ef98c32
- mediation_DNAm/.git/objects/f0/
- mediation_DNAm/.git/objects/f0/e0acd8661285ec3077e32f6d41cf0875380537
- mediation_DNAm/.git/objects/f1/
- mediation_DNAm/.git/objects/f1/c26b8aa6d1f6632c4ac369c072f450508d337a
- mediation_DNAm/.git/objects/f8/
- mediation_DNAm/.git/objects/f8/0019c1a71ede64e9d56a097d84aa5b569bfa55
- mediation_DNAm/.git/objects/f9/
- mediation_DNAm/.git/objects/f9/94695ac1633f1cb3b8ebc315e5f7c3d244441f
- mediation_DNAm/.git/objects/fd/
- mediation_DNAm/.git/objects/fd/ef879cfe9d1435acb12db5bcb1d6453177ea01
- mediation_DNAm/.git/objects/fe/
- mediation_DNAm/.git/objects/fe/2625b8e435c221baea731889afa8185e6a4188
- mediation_DNAm/.git/objects/info/
- mediation_DNAm/.git/objects/pack/
- mediation_DNAm/.git/ORIG_HEAD
- mediation_DNAm/.git/refs/
- mediation_DNAm/.git/refs/heads/
- mediation_DNAm/.git/refs/heads/main
- mediation_DNAm/.git/refs/remotes/
- mediation_DNAm/.git/refs/remotes/origin/
- mediation_DNAm/.git/refs/remotes/origin/HEAD
- mediation_DNAm/.git/refs/remotes/origin/main
- mediation_DNAm/.git/refs/tags/
- mediation_DNAm/.gitattributes
- mediation_DNAm/.gitignore
- mediation_DNAm/.Rhistory
- mediation_DNAm/dnam_files/
- mediation_DNAm/dnam_files/multivariate_results/
- mediation_DNAm/dnam_files/single_mediator/
- mediation_DNAm/dnam_scripts/
- mediation_DNAm/dnam_scripts/.Rhistory
- mediation_DNAm/dnam_scripts/estimate_mediation_effect.R
- mediation_DNAm/dnam_scripts/fit_single_mediator_models.R
- mediation_DNAm/dnam_scripts/generate_fake_dnam.R
- mediation_DNAm/dnam_scripts/identify_noteworthy_cpgs.R
- mediation_DNAm/dnam_scripts/implement_methods/
- mediation_DNAm/dnam_scripts/implement_methods/bslmm.R
- mediation_DNAm/dnam_scripts/implement_methods/hdmm.R
- mediation_DNAm/dnam_scripts/implement_methods/hilma.R
- mediation_DNAm/dnam_scripts/implement_methods/hima_hdma_medfix.R
- mediation_DNAm/dnam_scripts/implement_methods/pathway_lasso.R
- mediation_DNAm/dnam_scripts/implement_methods/pcma_spcma.R
- mediation_DNAm/dnam_scripts/implement_methods/pmed.R
- mediation_DNAm/dnam_scripts/implement_methods_master.R
- mediation_DNAm/dnam_scripts/process_single_med_results.R
- mediation_DNAm/dnam_scripts/read_hdmm_spcma.R
- mediation_DNAm/dnam_scripts/regress_out_random_effects.R
- mediation_DNAm/mediation_DNAm.Rproj
- mediation_DNAm/ReadMe.txt
- mediation_DNAm/simulation_datasets/
- mediation_DNAm/simulation_results/
- mediation_DNAm/simulation_results/bslmm/
- mediation_DNAm/simulation_results/hdma/
- mediation_DNAm/simulation_results/hilma/
- mediation_DNAm/simulation_results/hima/
- mediation_DNAm/simulation_results/med/
- mediation_DNAm/simulation_results/one-at-a-time/
- mediation_DNAm/simulation_results/pcma/
- mediation_DNAm/simulation_results/plasso/
- mediation_DNAm/simulation_results/pmed/
- mediation_DNAm/simulation_scripts/
- mediation_DNAm/simulation_scripts/.Rhistory
- mediation_DNAm/simulation_scripts/bslmm.R
- mediation_DNAm/simulation_scripts/generate_data.R
- mediation_DNAm/simulation_scripts/hima_hdma_medfix_pcma_hilma_pmed.R
- mediation_DNAm/simulation_scripts/one-at-a-time.R
- mediation_DNAm/simulation_scripts/pathway_lasso.R
- mediation_DNAm/simulation_scripts/percent_relative_bias.R
- mediation_DNAm/simulation_scripts/true_positive_rate_mse.R
- mediation_DNAm/supplementary_analyses/
- mediation_DNAm/supplementary_analyses/confounded_effects_output/
- mediation_DNAm/supplementary_analyses/confounded_effects_sims_all.R
- mediation_DNAm/supplementary_analyses/positive_effects_output/
- mediation_DNAm/supplementary_analyses/positive_effects_sims_all.R
- mediation_DNAm/supplementary_analyses/read_confounded_effects_sims.R
- mediation_DNAm/supplementary_analyses/read_positive_effects_sims.R
- mediation_DNAm/supplementary_analyses/results/
- mediation_DNAm/utils/
- mediation_DNAm/utils/.Rhistory
- mediation_DNAm/utils/bslmm_function.R
- mediation_DNAm/utils/get_data_confounded_effects.R
- mediation_DNAm/utils/get_data_positive_effects.R
- mediation_DNAm/utils/hdma_functions_realdata.R
- mediation_DNAm/utils/hima_hdma_utils.R
- mediation_DNAm/utils/medfix_functions.R
- mediation_DNAm/utils/plasso_functions.R
- mediation_DNAm/utils/pmed_functions.R
- mediation_DNAm/utils/univariate_function.R
- mediation_DNAm/vcv_sparse.rda
