# Supplementary material for: Methods for mediation analysis with high-dimensional DNA methylation data: Possible choices and comparisons
Source: PLoS Genet. 2023 Nov 7;19(11):e1011022. doi: 10.1371/journal.pgen.1011022 (PMC10655967; doi:10.1371/journal.pgen.1011022)
Supplement: S3 File — (ZIP) [file pgen.1011022.s004.zip › mediation_DNAm/supplementary_analyses/confounded_effects_sims_all.R]

library(tidyverse)
library(spcma)
library(bama)
library(freebird)

source("utils/hima_hdma_utils.R")
source("utils/bslmm_function.R")
source("utils/medfix_functions.R")
source("utils/plasso_functions.R")
source("utils/univariate_function.R")
source("utils/pmed_functions.R")
source("utils/get_data_confounded_effects.R")

out_loc <- "supplementary_analyses/confounded_effects_output/"


filename <- function(method, seed, vu){
  
  if (method %in% c("hilma", "pcma", "plasso", "pmed")){
    app <- ".rda"
  } else{
    app <- ".rds"
  }
  
  paste0(out_loc, method,"_s", seed,"_v",vu, app)
  
}


tab <- expand_grid(seed = seq_len(100),
                   vu = c(1, 2, 3)
)

# index <- as.numeric(Sys.getenv('SLURM_ARRAY_TASK_ID'))
index <- 1 # Job index (integer from 1 to cores)
tasks <- 400 # Number of tasks (i.e., number of rows of "tab" data frame)
cores <- 1 # Number of parallel jobs


tasks_here <- seq(index, tasks, cores) # Tasks to do in this job. 


for(t in tasks_here){
  # print(t)
  vu <- tab$vu[t]
  seed <- tab$seed[t]
  
  dat <-
    get_data_umc(
      seed2 = seed,
      vu = vu
    )
  
  Y <- dat$Y
  A <- dat$A
  M <- dat$M
  
  p <- ceiling(nrow(M) / log(nrow(M)))
  
  # One at a time
  if (!file.exists(filename("uni", seed, vu))){
    set.seed(123)
    out_uni <- single_mediation(A,M,Y)
    saveRDS(out_uni, file = filename("uni", seed, vu))
  }
  
  
  # HIMA
  if (!file.exists(filename("hima",seed,vu))){
    set.seed(123)
    out_hima <-
      hima(
        X = as.vector(A),
        Y = as.vector(Y),
        M = as.data.frame(M),
        topN = p,
        family = "gaussian",
        penalty = "MCP",
        max.iter = 10^5
      )
    
    saveRDS(out_hima, file = filename("hima",seed,vu))
    
  }
  
  # MedFix
  if (!file.exists(filename("med", seed,vu))){
    set.seed(123)
    out_med <- medfix(Y,M,A,p=p,screen = "ym")
    saveRDS(out_med, file = filename("med", seed, vu))

  }


  # HDMA
  if (!file.exists(filename("hdma",seed, vu))){
    coef <- stats::coef
    set.seed(123)
    out_hdma <-
      hdma(
        X = as.vector(A),
        Y = as.vector(Y),
        M = as.data.frame(M),
        family = "gaussian",
        topN = p,
        method = "lasso",
      )
    saveRDS(out_hdma, file = filename("hdma",seed, vu))
  }
  
  # PCMA
  if (!file.exists(filename("pcma", seed, vu))){
    set.seed(123)
    try(out_pcma <-
          try(mcma_PCA(
            X = as.vector(A),
            M = as.matrix(M),
            Y = as.vector(Y),
            adaptive = F,
            n.pc = 100,
            boot = TRUE,
            sims = 2,
          )))
    try(save(out_pcma, file = filename("pcma", seed, vu)))
  }
  
  # HILMA
  if (!file.exists(filename("hilma", seed, vu))){
    set.seed(123)
    Y1 <- scale(Y)
    M1 <- scale(M)
    A1 <- scale(A)

    out_hilma <-  hilma(as.vector(Y1),M1,matrix(A1,ncol = 1), center = T)
    out_hilma$sdy <- sd(Y)
    out_hilma$sda <- sd(A)
    save(out_hilma, file = filename("hilma", seed, vu))
  }


  # BSLMM
  if (!file.exists(filename("bslmm", seed, vu))){
    set.seed(123)
    out_bslmm <- bslmm_wrapper(A, M, Y)
    saveRDS(out_bslmm, file = filename("bslmm", seed, vu))
  }


  # Pathway LASSO
  if (!file.exists(filename("plasso", seed, vu))){
    set.seed(123)
    out_plasso <- plasso_wrapper(A, M, Y)
    save(out_plasso, file = filename("plasso", seed, vu))
  }
  
  # PMED
  if (!file.exists(filename("pmed", seed, vu))){
    
    coef <- glmnet::coef.glmnet
    set.seed(123)
    out_pmed <- NULL
    try({out_pmed <- pmed_wrapper(A = A, M = M, Y = Y,
                                  C = matrix(1,nrow(M),1),
                                  nlambda = 50)})
    if(is.null(out_pmed)){
      pmed_tie <- 0
    }else{
      pmed_tie <- out_pmed$summary_result[2,2]
    }
    
    save(pmed_tie, file = filename("pmed", seed, vu))
    
  }
  
  
  
  
}
